# Supplementary material for: Bis(dicyanamido-κN)tetra­kis­(pyridine-κN)nickel(II)
Source: Acta Crystallogr Sect E Struct Rep Online. 2012 May 12;68(Pt 6):m745. doi: 10.1107/S1600536812019691 (PMC3379085; doi:10.1107/S1600536812019691)
Supplement: Supplementary file 1 [file e-68-0m745-sup1.cif]

##############################################################################
#                                                                            #
# This CIF contains the data in a paper accepted for publication in          #
# Acta Crystallographica Section E. It conforms to the requirements of       #
# Notes for Authors for Acta Crystallographica Section E, and has been       #
# peer reviewed under the auspices of the IUCr Commission on Journals.       #
#                                                                            #
# Full details of the Crystallographic Information File format               #
# are given in the paper "The Crystallographic Information File (CIF):       #
# a New Standard Archive File for Crystallography" by S. R. Hall, F. H.      #
# Allen and I. D. Brown [Acta Cryst. (1991), A47, 655-685].                  #
#                                                                            #
# The current version of the core CIF dictionary is obtainable from          #
# ftp://ftp.iucr.org/pub/cif_core.dic.                                       #
#                                                                            #
# Software is freely available for graphical display of the structure(s)     #
# in this CIF. For information consult the CIF software page                 #
# http://www.iucr.org/resources/cif/software.                                #
#                                                                            #
# This file may be used for bona fide research purposes within the           #
# scientific community so long as proper attribution is given to the journal # 
# article from which it was obtained.                                        #
#                                                                            #
##############################################################################
data_I
_audit_creation_method     SHELXL-97
_chemical_name_systematic
;
Bis(dicyanamido-\k<i>N</i>)tetrakis(pyridine-\k<i>N</i>)nickel(II)
;
_chemical_name_common     ?
_chemical_formula_moiety     'C24 H20 N10 Ni'
_chemical_formula_sum     'C24 H20 N10 Ni'
_chemical_formula_iupac     '[Ni (C2 N3)2 (C5 H5 N)4]'
_chemical_formula_weight     507.21
_chemical_melting_point     ?
_symmetry_cell_setting     monoclinic
_symmetry_space_group_name_H-M     'C c'
_symmetry_space_group_name_Hall     'C -2yc'
loop_
    _symmetry_equiv_pos_as_xyz
    'x, y, z'
    'x, -y, z+1/2'
    'x+1/2, y+1/2, z'
    'x+1/2, -y+1/2, z+1/2'
_cell_length_a     13.0439(6)
_cell_length_b     12.8557(8)
_cell_length_c     15.1294(7)
_cell_angle_alpha     90.00
_cell_angle_beta     110.191(5)
_cell_angle_gamma     90.00
_cell_volume     2381.1(2)
_cell_formula_units_Z     4
_cell_measurement_reflns_used     11154
_cell_measurement_theta_min     3.00
_cell_measurement_theta_max     28.05
_cell_measurement_temperature     170(2)
_exptl_crystal_description     block
_exptl_crystal_colour     'light green'
_exptl_crystal_size_max     0.05
_exptl_crystal_size_mid     0.04
_exptl_crystal_size_min     0.04
_exptl_crystal_density_diffrn     1.415
_exptl_crystal_density_meas     ?
_exptl_crystal_density_method     'not measured'
_exptl_crystal_F_000     1048
_exptl_absorpt_coefficient_mu     0.849
_exptl_absorpt_correction_type     numerical
_exptl_absorpt_process_details     '(X-SHAPE and X-RED32; Stoe & Cie, 2008)'
_exptl_absorpt_correction_T_min     0.9113
_exptl_absorpt_correction_T_max     0.9730
_exptl_special_details     ?
_diffrn_ambient_temperature     170(2)
_diffrn_radiation_type     MoK\a
_diffrn_radiation_wavelength     0.71073
_diffrn_radiation_source     'fine-focus sealed tube'
_diffrn_radiation_monochromator     graphite
_diffrn_measurement_device_type     'Stoe IPDS-1'
_diffrn_measurement_method     'phi scan'
_diffrn_detector_area_resol_mean     ?
_diffrn_reflns_number     11154
_diffrn_reflns_av_R_equivalents     0.0348
_diffrn_reflns_av_sigmaI/netI     0.0444
_diffrn_reflns_theta_min     3.00
_diffrn_reflns_theta_max     28.05
_diffrn_reflns_theta_full     28.05
_diffrn_measured_fraction_theta_max     0.970
_diffrn_measured_fraction_theta_full     0.970
_diffrn_reflns_limit_h_min     -17
_diffrn_reflns_limit_h_max     17
_diffrn_reflns_limit_k_min     -16
_diffrn_reflns_limit_k_max     16
_diffrn_reflns_limit_l_min     -19
_diffrn_reflns_limit_l_max     19
_diffrn_standards_number     0
_diffrn_standards_interval_count     ?
_diffrn_standards_interval_time     0
_diffrn_standards_decay_%     0
_refine_special_details
;
Refinement of <i>F</i>^2^ against ALL reflections. The weighted <i>R</i>-factor
<i>wR</i> and goodness of fit <i>S</i> are based on <i>F</i>^2^, conventional
<i>R</i>-factors <i>R</i> are based on <i>F</i>, with <i>F</i> set to zero for
negative <i>F</i>^2^. The threshold expression of <i>F</i>^2^ >
\s(<i>F</i>^2^) is used only for calculating <i>R</i>-factors(gt) <i>etc</i>.
and is not relevant to the choice of reflections for refinement.
<i>R</i>-factors based on <i>F</i>^2^ are statistically about twice as large
as those based on <i>F</i>, and <i>R</i>- factors based on ALL data will be
even larger.
;
_reflns_number_total     5386
_reflns_number_gt     4554
_reflns_threshold_expression     I>2\s(I)
_refine_ls_structure_factor_coef     Fsqd
_refine_ls_matrix_type     full
_refine_ls_R_factor_all     0.0476
_refine_ls_R_factor_gt     0.0359
_refine_ls_wR_factor_gt     0.0850
_refine_ls_wR_factor_ref     0.0919
_refine_ls_goodness_of_fit_ref     0.983
_refine_ls_restrained_S_all     0.983
_refine_ls_number_reflns     5386
_refine_ls_number_parameters     318
_refine_ls_number_restraints     2
_refine_ls_hydrogen_treatment     constr
_refine_ls_weighting_scheme     calc
_refine_ls_weighting_details
                 'calc w=1/[\s^2^(Fo^2^)+(0.0593P)^2^] where P=(Fo^2^+2Fc^2^)/3'
_atom_sites_solution_hydrogens     geom
_atom_sites_solution_primary     direct
_atom_sites_solution_secondary     difmap
_refine_ls_shift/su_max     0.000
_refine_ls_shift/su_mean     0.000
_refine_diff_density_max     0.347
_refine_diff_density_min     -0.437
_refine_ls_extinction_method     'SHELXL97 (Sheldrick, 2008)'
_refine_ls_extinction_coef     0.0106(6)
_refine_ls_extinction_expression
                                  'Fc^*^=kFc[1+0.001xFc^2^\l^3^/sin(2\q)]^-1/4^'
loop_
    _atom_type_symbol
    _atom_type_description
    _atom_type_scat_dispersion_real
    _atom_type_scat_dispersion_imag
    _atom_type_scat_source
    'C' 'C' 0.0033 0.0016
                         'International Tables Vol C Tables 4.2.6.8 and 6.1.1.4'
    'H' 'H' 0.0000 0.0000
                         'International Tables Vol C Tables 4.2.6.8 and 6.1.1.4'
    'N' 'N' 0.0061 0.0033
                         'International Tables Vol C Tables 4.2.6.8 and 6.1.1.4'
    'Ni' 'Ni' 0.3393 1.1124
                         'International Tables Vol C Tables 4.2.6.8 and 6.1.1.4'
_computing_data_collection     'X-AREA (Stoe & Cie, 2008)'
_computing_cell_refinement     'X-AREA (Stoe & Cie, 2008)'
_computing_data_reduction     'X-AREA (Stoe & Cie, 2008)'
_computing_structure_solution     'SHELXS97 (Sheldrick, 2008)'
_computing_structure_refinement     'SHELXL97 (Sheldrick, 2008)'
_computing_molecular_graphics
;
XP in SHELXTL (Sheldrick, 2008) and DIAMOND (Brandenburg, 2011)
;
_computing_publication_material     'XCIF in SHELXTL (Sheldrick, 2008)'
loop_
    _atom_site_type_symbol
    _atom_site_label
    _atom_site_fract_x
    _atom_site_fract_y
    _atom_site_fract_z
    _atom_site_U_iso_or_equiv
    _atom_site_adp_type
    _atom_site_calc_flag
    _atom_site_refinement_flags
    _atom_site_occupancy
    _atom_site_symmetry_multiplicity
    _atom_site_disorder_assembly
    _atom_site_disorder_group
    Ni Ni1 0.53427(5) 0.75512(3) 0.65840(5) 0.01803(10) Uani d . 1 1 . .
    N N1 0.5772(2) 0.68096(18) 0.7947(2) 0.0204(6) Uani d . 1 1 . .
    C C1 0.5414(3) 0.7163(3) 0.8622(3) 0.0254(7) Uani d . 1 1 . .
    H H1 0.4997 0.7786 0.8508 0.031 Uiso calc R 1 1 . .
    C C2 0.5620(3) 0.6669(3) 0.9474(3) 0.0314(8) Uani d . 1 1 . .
    H H2 0.5360 0.6956 0.9935 0.038 Uiso calc R 1 1 . .
    C C3 0.6207(3) 0.5749(3) 0.9651(3) 0.0332(8) Uani d . 1 1 . .
    H H3 0.6345 0.5385 1.0227 0.040 Uiso calc R 1 1 . .
    C C4 0.6587(3) 0.5376(3) 0.8962(3) 0.0338(8) Uani d . 1 1 . .
    H H4 0.6992 0.4747 0.9057 0.041 Uiso calc R 1 1 . .
    C C5 0.6369(3) 0.5932(2) 0.8131(3) 0.0280(7) Uani d . 1 1 . .
    H H5 0.6655 0.5682 0.7672 0.034 Uiso calc R 1 1 . .
    N N11 0.6453(2) 0.88091(19) 0.7206(2) 0.0230(6) Uani d . 1 1 . .
    C C11 0.7525(3) 0.8647(3) 0.7619(3) 0.0364(9) Uani d . 1 1 . .
    H H11 0.7792 0.7954 0.7664 0.044 Uiso calc R 1 1 . .
    C C12 0.8266(4) 0.9446(3) 0.7983(4) 0.0512(12) Uani d . 1 1 . .
    H H12 0.9024 0.9299 0.8262 0.061 Uiso calc R 1 1 . .
    C C13 0.7897(4) 1.0450(3) 0.7938(4) 0.0480(11) Uani d . 1 1 . .
    H H13 0.8391 1.1008 0.8188 0.058 Uiso calc R 1 1 . .
    C C14 0.6809(4) 1.0628(3) 0.7529(3) 0.0416(10) Uani d . 1 1 . .
    H H14 0.6527 1.1315 0.7484 0.050 Uiso calc R 1 1 . .
    C C15 0.6115(3) 0.9793(2) 0.7179(3) 0.0331(8) Uani d . 1 1 . .
    H H15 0.5355 0.9929 0.6903 0.040 Uiso calc R 1 1 . .
    N N21 0.4158(2) 0.63412(19) 0.5948(2) 0.0223(6) Uani d . 1 1 . .
    C C21 0.4425(3) 0.5333(2) 0.6051(3) 0.0285(8) Uani d . 1 1 . .
    H H21 0.5166 0.5153 0.6378 0.034 Uiso calc R 1 1 . .
    C C22 0.3677(4) 0.4536(3) 0.5706(3) 0.0403(10) Uani d . 1 1 . .
    H H22 0.3902 0.3829 0.5799 0.048 Uiso calc R 1 1 . .
    C C23 0.2604(4) 0.4788(3) 0.5226(3) 0.0419(10) Uani d . 1 1 . .
    H H23 0.2071 0.4259 0.4988 0.050 Uiso calc R 1 1 . .
    C C24 0.2317(3) 0.5822(3) 0.5098(3) 0.0406(9) Uani d . 1 1 . .
    H H24 0.1585 0.6020 0.4756 0.049 Uiso calc R 1 1 . .
    C C25 0.3110(3) 0.6567(3) 0.5475(3) 0.0297(8) Uani d . 1 1 . .
    H H25 0.2901 0.7279 0.5393 0.036 Uiso calc R 1 1 . .
    N N31 0.4925(2) 0.81948(19) 0.5191(2) 0.0228(6) Uani d . 1 1 . .
    C C31 0.5106(3) 0.7632(3) 0.4508(3) 0.0269(7) Uani d . 1 1 . .
    H H31 0.5396 0.6950 0.4657 0.032 Uiso calc R 1 1 . .
    C C32 0.4890(3) 0.7998(3) 0.3597(3) 0.0359(8) Uani d . 1 1 . .
    H H32 0.5032 0.7575 0.3138 0.043 Uiso calc R 1 1 . .
    C C33 0.4467(3) 0.8983(3) 0.3369(3) 0.0368(9) Uani d . 1 1 . .
    H H33 0.4307 0.9249 0.2750 0.044 Uiso calc R 1 1 . .
    C C34 0.4282(4) 0.9574(3) 0.4057(3) 0.0384(9) Uani d . 1 1 . .
    H H34 0.4000 1.0260 0.3924 0.046 Uiso calc R 1 1 . .
    C C35 0.4513(3) 0.9153(3) 0.4948(3) 0.0326(8) Uani d . 1 1 . .
    H H35 0.4371 0.9565 0.5414 0.039 Uiso calc R 1 1 . .
    N N41 0.6587(2) 0.67389(19) 0.6335(2) 0.0241(6) Uani d . 1 1 . .
    C C41 0.7342(3) 0.6558(2) 0.6128(2) 0.0234(7) Uani d . 1 1 . .
    N N42 0.8215(3) 0.6277(3) 0.5954(3) 0.0398(8) Uani d . 1 1 . .
    C C42 0.8367(3) 0.6685(3) 0.5206(3) 0.0445(10) Uani d . 1 1 . .
    N N43 0.8561(4) 0.6974(3) 0.4559(3) 0.0723(14) Uani d . 1 1 . .
    N N51 0.4106(2) 0.8376(2) 0.6812(2) 0.0248(6) Uani d . 1 1 . .
    C C51 0.3343(3) 0.8681(2) 0.6955(2) 0.0198(6) Uani d . 1 1 . .
    N N52 0.2530(3) 0.9113(2) 0.7117(2) 0.0304(6) Uani d . 1 1 . .
    C C52 0.1669(3) 0.8567(2) 0.7082(2) 0.0266(6) Uani d . 1 1 . .
    N N53 0.0854(3) 0.8178(3) 0.7044(3) 0.0512(9) Uani d . 1 1 . .
loop_
    _atom_site_aniso_label
    _atom_site_aniso_U_11
    _atom_site_aniso_U_22
    _atom_site_aniso_U_33
    _atom_site_aniso_U_12
    _atom_site_aniso_U_13
    _atom_site_aniso_U_23
    Ni1 0.01894(14) 0.01636(15) 0.02019(15) 0.00311(14) 0.00853(10) -0.00008(15)
    N1 0.0215(15) 0.0189(11) 0.0215(17) 0.0028(9) 0.0083(13) 0.0001(10)
    C1 0.0266(16) 0.0255(15) 0.0252(19) 0.0042(13) 0.0103(15) 0.0020(14)
    C2 0.0326(18) 0.0417(18) 0.0224(18) 0.0036(14) 0.0127(15) -0.0012(14)
    C3 0.037(2) 0.0382(18) 0.024(2) 0.0060(14) 0.0090(17) 0.0072(14)
    C4 0.043(2) 0.0283(15) 0.030(2) 0.0167(14) 0.0136(17) 0.0102(13)
    C5 0.0342(18) 0.0260(14) 0.0257(18) 0.0106(12) 0.0127(15) 0.0035(12)
    N11 0.0242(15) 0.0221(12) 0.0234(16) 0.0002(10) 0.0093(13) -0.0014(10)
    C11 0.033(2) 0.0281(16) 0.044(3) -0.0006(13) 0.0074(19) -0.0027(14)
    C12 0.033(2) 0.044(2) 0.061(3) -0.0111(17) -0.003(2) -0.008(2)
    C13 0.051(3) 0.0321(18) 0.060(3) -0.0195(17) 0.019(2) -0.0114(18)
    C14 0.048(2) 0.0229(15) 0.055(3) -0.0078(15) 0.018(2) -0.0056(15)
    C15 0.035(2) 0.0189(14) 0.047(2) -0.0006(13) 0.0160(18) -0.0047(14)
    N21 0.0225(15) 0.0185(11) 0.0259(16) -0.0004(9) 0.0084(13) -0.0028(10)
    C21 0.0280(17) 0.0188(13) 0.038(2) 0.0029(12) 0.0106(16) -0.0011(12)
    C22 0.048(2) 0.0187(15) 0.052(3) -0.0014(14) 0.014(2) -0.0050(14)
    C23 0.035(2) 0.0349(18) 0.050(3) -0.0111(15) 0.0068(19) -0.0073(16)
    C24 0.0274(19) 0.0347(18) 0.050(3) -0.0043(14) 0.0009(18) -0.0037(16)
    C25 0.0222(16) 0.0257(14) 0.034(2) 0.0013(12) 0.0006(15) -0.0023(13)
    N31 0.0239(15) 0.0220(12) 0.0221(17) 0.0011(10) 0.0075(13) 0.0024(10)
    C31 0.0275(16) 0.0328(17) 0.0208(18) 0.0002(13) 0.0089(14) -0.0039(13)
    C32 0.0334(19) 0.053(2) 0.023(2) -0.0027(16) 0.0118(16) -0.0039(15)
    C33 0.033(2) 0.051(2) 0.026(2) -0.0024(15) 0.0106(17) 0.0107(15)
    C34 0.043(2) 0.0395(19) 0.030(2) 0.0065(15) 0.0077(18) 0.0153(15)
    C35 0.040(2) 0.0297(15) 0.029(2) 0.0076(13) 0.0123(17) 0.0056(12)
    N41 0.0250(15) 0.0243(12) 0.0258(17) 0.0077(10) 0.0122(14) 0.0019(10)
    C41 0.0243(16) 0.0230(14) 0.0232(18) -0.0021(11) 0.0085(14) -0.0037(11)
    N42 0.0305(17) 0.0533(19) 0.045(2) 0.0087(14) 0.0245(15) -0.0011(14)
    C42 0.048(2) 0.0416(18) 0.060(3) -0.0219(16) 0.039(2) -0.0256(17)
    N43 0.103(3) 0.067(3) 0.082(3) -0.046(2) 0.076(3) -0.033(2)
    N51 0.0223(15) 0.0225(12) 0.0307(18) 0.0055(10) 0.0106(14) -0.0014(10)
    C51 0.0244(15) 0.0164(12) 0.0168(15) 0.0023(10) 0.0048(12) -0.0002(10)
    N52 0.0295(14) 0.0243(13) 0.0441(18) 0.0036(11) 0.0213(13) -0.0051(11)
    C52 0.0266(15) 0.0241(13) 0.0324(18) 0.0097(11) 0.0144(13) 0.0082(11)
    N53 0.0377(17) 0.0438(17) 0.079(3) 0.0064(14) 0.0294(18) 0.0222(17)
_geom_special_details
;
All e.s.d.'s (except the e.s.d. in the dihedral angle between two l.s. planes)
are estimated using the full covariance matrix. The cell e.s.d.'s are taken
into account individually in the estimation of e.s.d.'s in distances, angles
and torsion angles; correlations between e.s.d.'s in cell parameters are only
used when they are defined by crystal symmetry. An approximate (isotropic)
treatment of cell e.s.d.'s is used for estimating e.s.d.'s involving l.s.
planes.
;
loop_
    _geom_bond_atom_site_label_1
    _geom_bond_atom_site_label_2
    _geom_bond_site_symmetry_2
    _geom_bond_distance
    _geom_bond_publ_flag
    Ni1 N51 . 2.057(3) .
    Ni1 N41 . 2.071(3) .
    Ni1 N31 . 2.152(3) .
    Ni1 N11 . 2.158(3) .
    Ni1 N1 . 2.162(3) .
    Ni1 N21 . 2.169(3) .
    N1 C1 . 1.341(4) ?
    N1 C5 . 1.344(4) ?
    C1 C2 . 1.377(5) ?
    C1 H1 . 0.9500 ?
    C2 C3 . 1.383(5) ?
    C2 H2 . 0.9500 ?
    C3 C4 . 1.385(5) ?
    C3 H3 . 0.9500 ?
    C4 C5 . 1.388(5) ?
    C4 H4 . 0.9500 ?
    C5 H5 . 0.9500 ?
    N11 C15 . 1.336(4) ?
    N11 C11 . 1.337(5) ?
    C11 C12 . 1.388(6) ?
    C11 H11 . 0.9500 ?
    C12 C13 . 1.371(6) ?
    C12 H12 . 0.9500 ?
    C13 C14 . 1.358(7) ?
    C13 H13 . 0.9500 ?
    C14 C15 . 1.386(5) ?
    C14 H14 . 0.9500 ?
    C15 H15 . 0.9500 ?
    N21 C21 . 1.337(4) ?
    N21 C25 . 1.338(5) ?
    C21 C22 . 1.386(5) ?
    C21 H21 . 0.9500 ?
    C22 C23 . 1.375(6) ?
    C22 H22 . 0.9500 ?
    C23 C24 . 1.377(6) ?
    C23 H23 . 0.9500 ?
    C24 C25 . 1.381(5) ?
    C24 H24 . 0.9500 ?
    C25 H25 . 0.9500 ?
    N31 C35 . 1.343(4) ?
    N31 C31 . 1.348(5) ?
    C31 C32 . 1.391(5) ?
    C31 H31 . 0.9500 ?
    C32 C33 . 1.376(6) ?
    C32 H32 . 0.9500 ?
    C33 C34 . 1.376(6) ?
    C33 H33 . 0.9500 ?
    C34 C35 . 1.385(5) ?
    C34 H34 . 0.9500 ?
    C35 H35 . 0.9500 ?
    N41 C41 . 1.154(4) ?
    C41 N42 . 1.306(4) ?
    N42 C42 . 1.322(5) ?
    C42 N43 . 1.154(5) ?
    N51 C51 . 1.157(4) ?
    C51 N52 . 1.294(4) ?
    N52 C52 . 1.309(4) ?
    C52 N53 . 1.159(4) ?
loop_
    _geom_angle_atom_site_label_1
    _geom_angle_atom_site_label_2
    _geom_angle_atom_site_label_3
    _geom_angle_site_symmetry_1
    _geom_angle_site_symmetry_3
    _geom_angle
    _geom_angle_publ_flag
    N51 Ni1 N41 . . 178.96(15) .
    N51 Ni1 N31 . . 91.03(12) .
    N41 Ni1 N31 . . 88.00(11) .
    N51 Ni1 N11 . . 89.29(11) .
    N41 Ni1 N11 . . 90.40(11) .
    N31 Ni1 N11 . . 92.51(11) .
    N51 Ni1 N1 . . 91.56(11) .
    N41 Ni1 N1 . . 89.43(11) .
    N31 Ni1 N1 . . 176.39(11) .
    N11 Ni1 N1 . . 90.04(11) .
    N51 Ni1 N21 . . 87.97(11) .
    N41 Ni1 N21 . . 92.33(11) .
    N31 Ni1 N21 . . 86.59(11) .
    N11 Ni1 N21 . . 177.09(12) .
    N1 Ni1 N21 . . 90.98(11) .
    C1 N1 C5 . . 117.1(3) ?
    C1 N1 Ni1 . . 122.3(2) ?
    C5 N1 Ni1 . . 120.5(2) ?
    N1 C1 C2 . . 123.3(3) ?
    N1 C1 H1 . . 118.3 ?
    C2 C1 H1 . . 118.3 ?
    C1 C2 C3 . . 119.5(3) ?
    C1 C2 H2 . . 120.3 ?
    C3 C2 H2 . . 120.3 ?
    C2 C3 C4 . . 117.9(3) ?
    C2 C3 H3 . . 121.1 ?
    C4 C3 H3 . . 121.1 ?
    C3 C4 C5 . . 119.3(3) ?
    C3 C4 H4 . . 120.3 ?
    C5 C4 H4 . . 120.3 ?
    N1 C5 C4 . . 122.8(3) ?
    N1 C5 H5 . . 118.6 ?
    C4 C5 H5 . . 118.6 ?
    C15 N11 C11 . . 116.3(3) ?
    C15 N11 Ni1 . . 122.1(3) ?
    C11 N11 Ni1 . . 121.6(2) ?
    N11 C11 C12 . . 122.9(4) ?
    N11 C11 H11 . . 118.5 ?
    C12 C11 H11 . . 118.5 ?
    C13 C12 C11 . . 119.5(5) ?
    C13 C12 H12 . . 120.2 ?
    C11 C12 H12 . . 120.2 ?
    C14 C13 C12 . . 118.4(4) ?
    C14 C13 H13 . . 120.8 ?
    C12 C13 H13 . . 120.8 ?
    C13 C14 C15 . . 119.1(4) ?
    C13 C14 H14 . . 120.5 ?
    C15 C14 H14 . . 120.5 ?
    N11 C15 C14 . . 123.8(4) ?
    N11 C15 H15 . . 118.1 ?
    C14 C15 H15 . . 118.1 ?
    C21 N21 C25 . . 116.7(3) ?
    C21 N21 Ni1 . . 121.8(3) ?
    C25 N21 Ni1 . . 121.4(2) ?
    N21 C21 C22 . . 123.5(4) ?
    N21 C21 H21 . . 118.3 ?
    C22 C21 H21 . . 118.3 ?
    C23 C22 C21 . . 118.7(3) ?
    C23 C22 H22 . . 120.6 ?
    C21 C22 H22 . . 120.6 ?
    C22 C23 C24 . . 118.6(4) ?
    C22 C23 H23 . . 120.7 ?
    C24 C23 H23 . . 120.7 ?
    C23 C24 C25 . . 118.9(4) ?
    C23 C24 H24 . . 120.5 ?
    C25 C24 H24 . . 120.5 ?
    N21 C25 C24 . . 123.5(3) ?
    N21 C25 H25 . . 118.2 ?
    C24 C25 H25 . . 118.2 ?
    C35 N31 C31 . . 116.2(3) ?
    C35 N31 Ni1 . . 124.3(2) ?
    C31 N31 Ni1 . . 119.5(2) ?
    N31 C31 C32 . . 123.3(4) ?
    N31 C31 H31 . . 118.3 ?
    C32 C31 H31 . . 118.3 ?
    C33 C32 C31 . . 119.1(4) ?
    C33 C32 H32 . . 120.5 ?
    C31 C32 H32 . . 120.5 ?
    C32 C33 C34 . . 118.6(4) ?
    C32 C33 H33 . . 120.7 ?
    C34 C33 H33 . . 120.7 ?
    C33 C34 C35 . . 118.9(4) ?
    C33 C34 H34 . . 120.5 ?
    C35 C34 H34 . . 120.5 ?
    N31 C35 C34 . . 123.9(4) ?
    N31 C35 H35 . . 118.1 ?
    C34 C35 H35 . . 118.1 ?
    C41 N41 Ni1 . . 161.0(3) ?
    N41 C41 N42 . . 174.3(4) ?
    C41 N42 C42 . . 117.5(4) ?
    N43 C42 N42 . . 174.2(5) ?
    C51 N51 Ni1 . . 168.7(3) ?
    N51 C51 N52 . . 174.3(3) ?
    C51 N52 C52 . . 120.7(3) ?
    N53 C52 N52 . . 173.2(3) ?
data_global
_journal_date_recd_electronic     2012-04-20
_journal_date_accepted     2012-05-02
_journal_name_full     'Acta Crystallographica, Section E'
_journal_year     2012
_journal_volume     68
_journal_issue      6
_journal_page_first     m745
_journal_page_last     m745
_journal_paper_category     QM
_journal_paper_doi     10.1107/S1600536812019691
_journal_coeditor_code     BT5887
_publ_contact_author
;
      Susanne W\"ohlert
      Institut f\"ur Anorganische Chemie
      Christian-Albrechts-Universit\"at Kiel
      Max-Eyth Strasse 2
      D-24118 Kiel
      Germany
;
_publ_contact_author_email     swoehlert@ac.uni-kiel.de
_publ_contact_author_fax     '(+)431-880-1520'
_publ_contact_author_phone     '(+)431-880-5546'
_publ_section_title
;
Bis(dicyanamido-\k<i>N</i>)tetrakis(pyridine-\k<i>N</i>)nickel(II)
;
loop_
    _publ_author_name
    _publ_author_footnote
    _publ_author_address
    'W\"ohlert, Susanne' .
;
Institut f\"ur Anorganische Chemie
Christian-Albrechts-Universit\"at Kiel
Max-Eyth-Strasse 2
24118 Kiel
Germany
;
    'Wriedt, Mario' .
;
Departement of Chemistry
Texas A&M University
College Station
Texas 77843
USA
;
    'Je\&s, Inke' .
;
Institut f\"ur Anorganische Chemie
Christian-Albrechts-Universit\"at Kiel
Max-Eyth-Strasse 2
24118 Kiel
Germany
;
    'N\"ather, Christian' .
;
Institut f\"ur Anorganische Chemie
Christian-Albrechts-Universit\"at Kiel
Max-Eyth-Strasse 2
24118 Kiel
Germany
;
