# Supplementary material for: Bis(dicyanamido-κN)tetra­kis­(pyridine-κN)nickel(II)
Source: Acta Crystallogr Sect E Struct Rep Online. 2012 May 12;68(Pt 6):m745. doi: 10.1107/S1600536812019691 (PMC3379085; doi:10.1107/S1600536812019691)
Supplement: Supplementary file 2 [file e-68-0m745-Isup2.hkl]

# 
# h,k,l, Fc-squared, Fo-squared, sigma(Fo-squared) and status flag 
# 
data_I
_shelx_title ' Ni(dca)2(pyridine)4 in Cc at 170 K (mwp166)' 
_shelx_refln_list_code          4 
_shelx_F_calc_maximum      199.98 
_exptl_crystal_F_000      1048.00 
_reflns_d_resolution_high  0.7557 
 
loop_ 
 _symmetry_equiv_pos_as_xyz 
 'x, y, z' 
 'x, -y, z+1/2' 
 'x+1/2, y+1/2, z' 
 'x+1/2, -y+1/2, z+1/2' 
 
_cell_length_a    13.0439 
_cell_length_b    12.8557 
_cell_length_c    15.1294 
_cell_angle_alpha  90.000 
_cell_angle_beta  110.191 
_cell_angle_gamma  90.000 
 
_shelx_F_squared_multiplier     1.000 
 
loop_ 
 _refln_index_h 
 _refln_index_k 
 _refln_index_l 
 _refln_F_squared_calc 
 _refln_F_squared_meas 
 _refln_F_squared_sigma 
 _refln_observed_status 
   5   1 -19      260.43      201.44     50.28 o 
   7   1 -19      191.42      185.83     33.16 o 
   9   1 -19      479.03      436.79     35.52 o 
   4   2 -19       37.94      -20.51     49.33 o 
   6   2 -19       67.70       51.76     41.12 o 
   8   2 -19       12.45        3.55     35.63 o 
  10   2 -19      643.62      453.66     41.37 o 
   3   3 -19      407.20      -10.24     65.75 o 
   5   3 -19     1236.99      943.24    277.56 o 
   7   3 -19      871.56      741.52     43.12 o 
   9   3 -19      445.39      340.75     35.71 o 
   4   4 -19       44.71       32.27     72.19 o 
   6   4 -19       15.74       20.74     36.94 o 
   8   4 -19       47.07       44.40     41.80 o 
   5   5 -19      338.44       69.63     56.54 o 
   4   0 -18      313.94      311.52     62.46 o 
   6   0 -18      800.87      805.82     55.68 o 
   8   0 -18      935.04      998.33     57.65 o 
  10   0 -18     1529.08     1386.76    154.78 o 
  12   0 -18      946.43      917.85     76.58 o 
   3   1 -18      175.84      214.56     65.93 o 
   5   1 -18      231.00      232.48     36.61 o 
   7   1 -18       26.40       -1.91     31.64 o 
   9   1 -18      105.73       86.02     33.12 o 
  11   1 -18       49.22       44.31     35.84 o 
   2   2 -18      236.71      116.53     82.84 o 
   4   2 -18      720.85      749.61     55.75 o 
   6   2 -18      818.77      866.07     45.30 o 
   8   2 -18      688.96      656.91     39.75 o 
  10   2 -18      550.16      652.00     43.16 o 
  12   2 -18      632.44      556.05    115.92 o 
   1   3 -18       33.92        2.83     82.61 o 
   3   3 -18       56.75       99.67     85.39 o 
   5   3 -18      436.88      482.62     44.25 o 
   7   3 -18       52.46       17.98     32.22 o 
   9   3 -18      102.12       92.50     43.33 o 
  11   3 -18       70.64       53.11     34.98 o 
   0   4 -18      172.58       -3.50    103.13 o 
   2   4 -18      610.06      501.13     76.10 o 
   4   4 -18      992.02      989.78     80.67 o 
   6   4 -18      271.94      279.31     37.47 o 
   8   4 -18      236.10      219.20     37.65 o 
  10   4 -18      280.87      254.25     39.99 o 
   1   5 -18      164.16       -8.78     66.39 o 
   3   5 -18       84.71       77.91     72.20 o 
   5   5 -18      115.75       84.42     40.24 o 
   7   5 -18       88.90       86.19     36.09 o 
   9   5 -18       77.02       68.80     44.13 o 
   2   6 -18      322.50      321.33     55.22 o 
   4   6 -18      256.63      208.10     73.86 o 
   6   6 -18      240.89      268.03     42.34 o 
   8   6 -18      590.08      547.47     41.06 o 
   5   7 -18      183.21       83.43     45.40 o 
   7   7 -18      267.83      204.94     38.71 o 
   3   1 -17      955.04      948.77     44.53 o 
   5   1 -17     1029.05     1114.75     39.74 o 
   7   1 -17     1173.69     1209.36     33.53 o 
   9   1 -17      472.58      541.22     39.20 o 
  11   1 -17      987.59      970.67     37.08 o 
  13   1 -17      231.52      170.58     40.06 o 
   2   2 -17      335.71      353.93     74.05 o 
   4   2 -17       98.19      110.45     34.98 o 
   6   2 -17       71.79       48.92     31.85 o 
   8   2 -17      671.13      687.62     38.81 o 
  10   2 -17      102.22      137.01     39.23 o 
  12   2 -17       74.16       82.14     37.36 o 
   1   3 -17      259.82      332.97     89.27 o 
   3   3 -17      539.77      592.34     69.62 o 
   5   3 -17     1368.28     1332.48     42.03 o 
   7   3 -17      315.26      304.70     32.10 o 
   9   3 -17      741.24      763.79     41.19 o 
  11   3 -17      407.18      458.87     55.85 o 
   0   4 -17       32.26      -10.44     81.84 o 
   2   4 -17       18.31        6.32     69.02 o 
   4   4 -17      103.79      127.98     45.56 o 
   6   4 -17      127.77      155.54     35.77 o 
   8   4 -17       23.42       10.86     30.50 o 
  10   4 -17       41.00       30.37     38.59 o 
  12   4 -17       91.40      112.61     39.54 o 
   1   5 -17      665.06      672.67     78.02 o 
   3   5 -17      201.91      218.80     70.99 o 
   5   5 -17      297.03      305.16     44.40 o 
   7   5 -17      409.54      437.47     38.16 o 
   9   5 -17      475.12      412.64     36.25 o 
  11   5 -17      460.10      442.05     37.63 o 
   0   6 -17       84.40       75.49     72.71 o 
   2   6 -17       56.44       48.73     70.73 o 
   4   6 -17      183.81      176.55     38.31 o 
   6   6 -17       42.77       32.51     35.48 o 
   8   6 -17      230.02      232.86     35.13 o 
  10   6 -17      153.95      148.23     45.08 o 
   1   7 -17      296.55      227.38     54.47 o 
   3   7 -17      306.02      300.10     74.51 o 
   5   7 -17      111.52      116.19     44.23 o 
   7   7 -17      687.52      677.35     38.25 o 
   9   7 -17      513.96      446.95     34.17 o 
   2   8 -17       37.90       38.80     71.78 o 
   4   8 -17        1.21       10.34     36.70 o 
   6   8 -17      126.65      140.98     43.11 o 
   8   8 -17      117.20      118.17     44.13 o 
   2   0 -16      624.97      638.48     86.44 o 
   4   0 -16      705.64      786.68     52.95 o 
   6   0 -16      971.09     1084.07     66.37 o 
   8   0 -16     2219.65     2262.34     74.79 o 
  10   0 -16      466.96      459.14     66.21 o 
  12   0 -16     2178.35     2275.16     49.83 o 
  14   0 -16      598.43      475.99     43.11 o 
   3   1 -16      109.42      112.56     36.32 o 
   5   1 -16      193.30      180.42     32.78 o 
   7   1 -16      562.55      516.88     28.83 o 
   9   1 -16       22.28       -7.41     28.30 o 
  11   1 -16      248.41      301.31     36.96 o 
  13   1 -16       25.41       41.69     35.40 o 
   2   2 -16     1230.11     1315.71     84.25 o 
   4   2 -16     1238.92     1319.16     45.53 o 
   6   2 -16     2665.25     2749.48     45.75 o 
   8   2 -16      552.87      618.77     59.50 o 
  10   2 -16      615.61      588.45     31.27 o 
  12   2 -16     1230.44     1327.47     49.74 o 
  14   2 -16      770.92      676.45     39.00 o 
   1   3 -16      120.77      122.64     56.15 o 
   3   3 -16      100.41      102.04     39.36 o 
   5   3 -16       48.21       48.31     27.77 o 
   7   3 -16      465.92      475.49     32.14 o 
   9   3 -16       61.33       75.27     27.38 o 
  11   3 -16      468.14      514.10     37.55 o 
  13   3 -16        1.42      -14.64     39.31 o 
   0   4 -16      728.85      813.13     79.74 o 
   2   4 -16      708.34      799.85     64.92 o 
   4   4 -16     1054.70     1040.02     43.56 o 
   6   4 -16      758.22      737.43     36.07 o 
   8   4 -16     1110.61     1163.35     36.47 o 
  10   4 -16     1501.54     1596.23     38.73 o 
  12   4 -16      834.51      907.26     95.82 o 
  -1   5 -16       50.63       42.74     69.44 o 
   1   5 -16       88.00      107.26     70.23 o 
   3   5 -16        8.38        9.86     38.25 o 
   5   5 -16      199.73      188.91     32.94 o 
   7   5 -16       17.83       25.59     29.28 o 
   9   5 -16        2.38       12.58     33.33 o 
  11   5 -16       12.03       30.29     40.12 o 
  13   5 -16      117.51       55.60     45.82 o 
  -2   6 -16      343.61       80.61     70.23 o 
   0   6 -16      568.99      530.99     57.51 o 
   2   6 -16      771.19      859.70     77.02 o 
   4   6 -16     1070.96     1161.37     45.38 o 
   6   6 -16      200.51      197.16     41.51 o 
   8   6 -16     1423.53     1544.86     64.74 o 
  10   6 -16     1490.38     1556.84     45.34 o 
  12   6 -16      371.46      361.72     37.23 o 
  -1   7 -16      104.69       93.62     71.86 o 
   1   7 -16       40.55       68.45     71.61 o 
   3   7 -16        0.93      -14.71     39.21 o 
   5   7 -16       12.17       29.47     40.95 o 
   7   7 -16      683.34      734.23     96.34 o 
   9   7 -16       15.56      -19.42     38.75 o 
  11   7 -16       23.12       15.35     37.16 o 
   0   8 -16      697.27      611.53     78.46 o 
   2   8 -16      658.46      635.64     58.16 o 
   4   8 -16      254.86      308.74     42.92 o 
   6   8 -16      544.99      587.73     36.26 o 
   8   8 -16      869.48      905.61     47.95 o 
  10   8 -16      691.93      614.25     66.14 o 
   1   9 -16       89.54      147.76     71.48 o 
   3   9 -16       80.10       43.32     35.70 o 
   5   9 -16      108.55      121.23     37.87 o 
   7   9 -16      246.87      241.88     38.82 o 
   9   9 -16       40.92       43.04     43.88 o 
   4  10 -16      244.72      136.79     58.05 o 
   6  10 -16      610.19      539.32     61.02 o 
   1   1 -15     1548.25     1561.56     80.34 o 
   3   1 -15     2966.74     3033.03     54.66 o 
   5   1 -15     1867.54     1894.32     50.58 o 
   7   1 -15     5545.57     5594.99    112.83 o 
   9   1 -15     1601.45     1652.17     38.48 o 
  11   1 -15     1313.20     1345.47     61.45 o 
  13   1 -15      780.77      834.99     53.37 o 
  15   1 -15      419.25      301.75     76.16 o 
   0   2 -15      296.51      300.80     92.52 o 
   2   2 -15      527.18      515.07     62.14 o 
   4   2 -15      147.02       92.67     32.42 o 
   6   2 -15       62.15       94.92     28.87 o 
   8   2 -15      558.17      567.35     31.32 o 
  10   2 -15       81.73      105.04     28.48 o 
  12   2 -15        9.10      -23.92     39.69 o 
  14   2 -15       44.20       19.82     32.65 o 
  -1   3 -15     1426.34     1460.91    105.83 o 
   1   3 -15     1707.88     1740.06     77.03 o 
   3   3 -15     3230.85     3270.45     59.10 o 
   5   3 -15     2535.58     2525.33     40.45 o 
   7   3 -15      603.77      660.00     37.08 o 
   9   3 -15     2124.61     2218.17     38.06 o 
  11   3 -15      787.23      825.06     50.86 o 
  13   3 -15     1616.58     1418.23     96.12 o 
  -2   4 -15      106.41      117.33     85.29 o 
   0   4 -15      199.22      214.35     57.56 o 
   2   4 -15        3.40       43.32     53.55 o 
   4   4 -15      127.22      115.71     32.15 o 
   6   4 -15        7.29       19.36     25.28 o 
   8   4 -15       18.20        4.44     27.53 o 
  10   4 -15       25.87       41.51     36.25 o 
  12   4 -15       28.35       39.54     35.90 o 
  14   4 -15      213.80       90.50     36.67 o 
  -3   5 -15      639.64      663.03     79.27 o 
  -1   5 -15     1140.30     1150.98     69.76 o 
   1   5 -15      699.45      651.27     49.49 o 
   3   5 -15      376.71      414.32     39.03 o 
   5   5 -15     3046.08     3096.82     48.50 o 
   7   5 -15      515.30      608.32     33.29 o 
   9   5 -15     1665.24     1741.04     56.61 o 
  11   5 -15     1200.69     1277.43     40.53 o 
  13   5 -15      763.96      660.55     36.07 o 
  -4   6 -15       13.84        4.22     80.55 o 
  -2   6 -15      248.93      232.94     72.19 o 
   0   6 -15      105.69      108.32     54.62 o 
   2   6 -15       67.05       52.98     54.27 o 
   4   6 -15      103.27      103.28     32.25 o 
   6   6 -15       15.15       13.66     29.50 o 
   8   6 -15       76.72       96.43     30.77 o 
  10   6 -15      468.88      442.39     37.34 o 
  12   6 -15       32.42      -26.35     35.76 o 
  -3   7 -15      315.64      256.38     74.04 o 
  -1   7 -15      310.51      421.81     72.85 o 
   1   7 -15     1466.68     1545.73     63.44 o 
   3   7 -15      576.93      569.75     38.26 o 
   5   7 -15      265.05      270.38     30.76 o 
   7   7 -15     1041.93      994.06     91.66 o 
   9   7 -15     1095.99     1233.48     56.75 o 
  11   7 -15     1164.30     1190.62    111.45 o 
  -2   8 -15       78.90       55.86     52.17 o 
   0   8 -15       43.79       26.69     69.91 o 
   2   8 -15        3.74        7.83     45.14 o 
   4   8 -15       17.74      -13.37     32.26 o 
   6   8 -15       92.02      105.06     36.46 o 
   8   8 -15      420.27      417.10     32.89 o 
  10   8 -15      149.93      121.22     36.20 o 
  -1   9 -15      873.80      778.37     58.56 o 
   1   9 -15      552.52      493.34     48.38 o 
   3   9 -15      447.02      489.62     45.04 o 
   5   9 -15       92.50       96.60     30.74 o 
   7   9 -15     1155.03     1130.18     40.02 o 
   9   9 -15      789.25      787.01     39.17 o 
   0  10 -15       46.01       80.55     44.76 o 
   2  10 -15      145.29       27.21     57.30 o 
   4  10 -15       44.29       26.99     37.09 o 
   6  10 -15      123.93       81.00     44.12 o 
   8  10 -15       61.14       10.70     39.26 o 
   3  11 -15      635.66      523.45    110.03 o 
   5  11 -15     1042.17      968.84     83.59 o 
   2   0 -14     2319.45     2234.04     63.97 o 
   4   0 -14     4753.42     4830.52     98.50 o 
   6   0 -14     2920.08     3095.70     72.16 o 
   8   0 -14     1481.49     1558.20     58.36 o 
  10   0 -14      629.27      743.74     67.88 o 
  12   0 -14      536.60      609.27     49.95 o 
  14   0 -14      871.33      710.77     77.41 o 
   1   1 -14      709.11      793.51     80.95 o 
   3   1 -14      190.13      223.45     34.86 o 
   5   1 -14     1270.47     1328.64     41.23 o 
   7   1 -14      860.79      841.36     36.99 o 
   9   1 -14       74.87       81.98     26.49 o 
  11   1 -14      587.92      619.97     30.63 o 
  13   1 -14       49.09       21.34     35.64 o 
  15   1 -14      141.86       61.85     40.35 o 
   0   2 -14     2179.87     2123.83    103.22 o 
   2   2 -14     2270.06     2220.75     61.04 o 
   4   2 -14     2146.21     2303.82     45.54 o 
   6   2 -14     3312.57     3399.93     42.47 o 
   8   2 -14     1009.85     1142.81     36.88 o 
  10   2 -14      776.51      845.55     39.34 o 
  12   2 -14      747.38      723.29     31.40 o 
  14   2 -14      426.54      397.77     34.38 o 
  -1   3 -14       37.26       23.90     65.39 o 
   1   3 -14      357.83      291.61     58.57 o 
   3   3 -14      103.50      129.53     32.41 o 
   5   3 -14      372.08      394.53     36.44 o 
   7   3 -14      442.31      441.30     38.71 o 
   9   3 -14      329.95      326.42     29.74 o 
  11   3 -14       21.22       44.40     31.79 o 
  13   3 -14       95.82      118.31     39.90 o 
  15   3 -14      159.86       85.54     72.40 o 
  -2   4 -14      282.96      317.59     59.00 o 
   0   4 -14     1950.07     1978.50     76.98 o 
   2   4 -14     1579.64     1592.13     55.20 o 
   4   4 -14     1612.38     1571.71     49.59 o 
   6   4 -14      906.84      985.66     39.51 o 
   8   4 -14      936.48     1007.61     37.35 o 
  10   4 -14     2797.77     3023.00     62.10 o 
  12   4 -14      807.77      861.83     35.27 o 
  14   4 -14      452.90      513.15     52.77 o 
  -3   5 -14       96.65      120.90     68.15 o 
  -1   5 -14      128.45      127.24     55.54 o 
   1   5 -14      497.14      514.14     59.00 o 
   3   5 -14      155.35      130.93     36.13 o 
   5   5 -14      116.07      136.51     34.11 o 
   7   5 -14      495.18      440.13     32.19 o 
   9   5 -14       32.82       34.92     25.96 o 
  11   5 -14      357.61      334.91     29.71 o 
  13   5 -14       18.05       15.57     39.85 o 
  -4   6 -14      199.01      206.33     52.30 o 
  -2   6 -14      237.80      225.04     57.66 o 
   0   6 -14      980.97     1022.95     65.86 o 
   2   6 -14     1638.94     1658.89     49.18 o 
   4   6 -14     2072.45     2049.71     40.89 o 
   6   6 -14      504.47      522.86     51.42 o 
   8   6 -14     1792.51     1819.91     52.77 o 
  10   6 -14     1094.99     1096.63     50.99 o 
  12   6 -14      562.43      529.72     38.12 o 
  14   6 -14      573.14      417.08     37.12 o 
  -5   7 -14      125.32      103.50     56.83 o 
  -3   7 -14       78.36       69.95     50.97 o 
  -1   7 -14       76.48       99.57     44.20 o 
   1   7 -14       84.60      107.26     39.38 o 
   3   7 -14      134.69      142.34     33.33 o 
   5   7 -14      326.56      317.71     34.71 o 
   7   7 -14      254.88      188.17     28.48 o 
   9   7 -14       14.21       26.41     25.71 o 
  11   7 -14       83.64      110.44     46.13 o 
  13   7 -14       40.76       67.57     35.85 o 
  -4   8 -14      170.54      158.33     53.15 o 
  -2   8 -14     1118.17     1028.06     85.47 o 
   0   8 -14      529.55      559.40     47.72 o 
   2   8 -14      489.91      526.83     32.60 o 
   4   8 -14      334.28      312.85     34.62 o 
   6   8 -14      985.68     1027.73     68.92 o 
   8   8 -14     2407.31     2429.90    120.83 o 
  10   8 -14      894.75      928.87     69.75 o 
  12   8 -14      629.42      558.07    140.38 o 
  -3   9 -14      289.34      208.66     44.26 o 
  -1   9 -14       76.52       99.32     42.66 o 
   1   9 -14      193.01       95.13    126.79 o 
   3   9 -14       77.91       73.09     42.11 o 
   5   9 -14       58.68       88.17     30.23 o 
   7   9 -14      502.98      576.89     33.36 o 
   9   9 -14       21.57       39.09     35.36 o 
  11   9 -14       60.54       19.56     46.05 o 
  -2  10 -14      850.78      607.06     49.67 o 
   0  10 -14      383.58      308.86    144.55 o 
   2  10 -14      829.15      846.96     61.09 o 
   4  10 -14      287.38      298.79     34.50 o 
   6  10 -14     1043.77     1029.51     91.04 o 
   8  10 -14      747.36      663.63     50.38 o 
  10  10 -14      318.19      319.82     59.48 o 
   1  11 -14       41.23      -40.65     40.65 o 
   3  11 -14      339.49      257.71     75.69 o 
   5  11 -14        4.47       11.18     37.22 o 
   7  11 -14       72.72       70.79     36.79 o 
   4  12 -14     1079.69      975.98    197.26 o 
   1   1 -13     2604.48     2687.12     96.15 o 
   3   1 -13      390.18      395.08     36.71 o 
   5   1 -13      197.68      218.06     28.90 o 
   7   1 -13     1505.58     1590.94    107.07 o 
   9   1 -13       70.69       21.72     33.57 o 
  11   1 -13      823.00      811.65     31.47 o 
  13   1 -13      461.41      501.41     42.90 o 
  15   1 -13      788.33      680.30     70.19 o 
   0   2 -13      179.19      153.32     57.53 o 
   2   2 -13      966.26     1023.77     45.86 o 
   4   2 -13     1660.36     1742.90     45.95 o 
   6   2 -13      404.46      445.76     37.14 o 
   8   2 -13      107.48       72.80     29.76 o 
  10   2 -13     1054.11     1093.85     36.09 o 
  12   2 -13      607.92      556.94     35.03 o 
  14   2 -13       41.09      -12.31     35.95 o 
  16   2 -13       40.45       -9.06     39.74 o 
  -3   3 -13      823.78      874.26     82.16 o 
  -1   3 -13     1043.34     1046.29     69.50 o 
   1   3 -13      810.42      743.82     49.69 o 
   3   3 -13     1727.10     1838.37     47.58 o 
   5   3 -13     2133.01     2230.95     43.37 o 
   7   3 -13     1423.15     1526.73     39.47 o 
   9   3 -13      393.72      507.25     38.80 o 
  11   3 -13      566.05      567.61     53.93 o 
  13   3 -13      719.16      690.88     53.70 o 
  15   3 -13      348.06      299.91     61.67 o 
  -4   4 -13      157.45      157.76     67.76 o 
  -2   4 -13     1109.85     1041.72     78.92 o 
   0   4 -13     2059.76     1921.54     75.59 o 
   2   4 -13       62.02       68.82     31.11 o 
   4   4 -13       28.85       37.74     26.71 o 
   6   4 -13      102.53      128.51     37.51 o 
   8   4 -13      832.08      851.90     33.23 o 
  10   4 -13      347.11      337.91     29.98 o 
  12   4 -13      479.73      484.63     33.93 o 
  14   4 -13       31.46        6.01     52.83 o 
  -5   5 -13      879.65      811.94     82.77 o 
  -3   5 -13      258.64      273.88     44.53 o 
  -1   5 -13     1270.83     1168.63     67.22 o 
   1   5 -13     1386.67     1312.08     66.81 o 
   3   5 -13     2017.63     2040.18     47.74 o 
   5   5 -13     2252.27     2418.20     39.96 o 
   7   5 -13       35.59       31.27     28.79 o 
   9   5 -13     4150.27     4477.45     57.28 o 
  11   5 -13     1551.44     1485.27     57.30 o 
  13   5 -13      980.37     1011.88     43.49 o 
  15   5 -13      196.52      137.28     62.60 o 
  -6   6 -13      152.95      152.85     93.30 o 
  -4   6 -13      171.09      201.78     54.82 o 
  -2   6 -13        1.24      -27.59     39.15 o 
   0   6 -13      487.24      481.81     45.52 o 
   2   6 -13      580.12      543.37     39.74 o 
   4   6 -13       81.22       62.67     33.75 o 
   6   6 -13       52.13       30.12     35.12 o 
   8   6 -13       99.64      129.34     28.70 o 
  10   6 -13       89.56       72.14     26.28 o 
  12   6 -13      247.94      308.36     40.46 o 
  14   6 -13      183.76      161.13     36.17 o 
  -5   7 -13      140.88      170.62     51.22 o 
  -3   7 -13       90.00       55.51     44.01 o 
  -1   7 -13      664.76      641.46     39.46 o 
   1   7 -13     1582.23     1577.21     51.96 o 
   3   7 -13     1955.56     1962.22     40.58 o 
   5   7 -13     1289.71     1370.25     36.80 o 
   7   7 -13     1568.30     1532.42     60.76 o 
   9   7 -13     2132.60     2179.42     37.26 o 
  11   7 -13     1188.88     1186.57     37.00 o 
  13   7 -13      470.79      378.76     79.68 o 
  -4   8 -13       27.15       46.59     50.69 o 
  -2   8 -13      248.51      249.97     54.25 o 
   0   8 -13       34.11       77.20     42.72 o 
   2   8 -13      404.55      361.38     47.24 o 
   4   8 -13       94.56       89.62     33.54 o 
   6   8 -13      106.06       85.82     30.04 o 
   8   8 -13      545.19      495.87     51.66 o 
  10   8 -13       42.03       49.13     39.27 o 
  12   8 -13      113.47      105.02     40.15 o 
  -3   9 -13      816.50      828.83     56.14 o 
  -1   9 -13      419.78      403.80     90.57 o 
   1   9 -13      492.05      515.12     51.99 o 
   3   9 -13      555.31      514.13     48.27 o 
   5   9 -13      857.93      846.35     48.13 o 
   7   9 -13     3182.05     3173.94     44.51 o 
   9   9 -13     1764.45     1920.18     50.87 o 
  11   9 -13      495.97      470.39     37.58 o 
  -2  10 -13      177.31      229.28     45.51 o 
   0  10 -13      208.55      250.66    103.14 o 
   2  10 -13      688.77      748.94     60.20 o 
   4  10 -13      233.57      201.46     41.09 o 
   6  10 -13       89.78       96.41     34.96 o 
   8  10 -13       12.20       13.56     35.09 o 
  10  10 -13      147.88      155.91     33.04 o 
  -1  11 -13      425.72      340.25     60.02 o 
   1  11 -13      407.79      412.30     49.00 o 
   3  11 -13     1014.48      944.31     50.97 o 
   5  11 -13      708.87      803.10     82.68 o 
   7  11 -13      585.76      582.77     49.50 o 
   9  11 -13      147.16      122.99     49.28 o 
   0  12 -13       32.84      -17.02     62.51 o 
   2  12 -13       10.69       58.50     71.27 o 
   4  12 -13      251.19      170.49     41.84 o 
   6  12 -13      320.07      292.17     36.97 o 
   8  12 -13       18.88       55.20     39.70 o 
   2   0 -12      132.65       96.77     62.35 o 
   4   0 -12     2079.51     2106.00     88.87 o 
   6   0 -12     3340.78     3519.26     77.13 o 
   8   0 -12     6045.96     6546.67    100.81 o 
  10   0 -12      745.74      863.64     70.47 o 
  12   0 -12     2648.65     2862.22     63.29 o 
  14   0 -12     2506.89     2696.31     63.58 o 
  16   0 -12      735.79      550.51     62.24 o 
   1   1 -12      558.52      545.60     49.98 o 
   3   1 -12      258.63      223.70     41.24 o 
   5   1 -12     1013.12     1010.58     44.17 o 
   7   1 -12     2616.56     2719.15     60.55 o 
   9   1 -12      291.73      263.89     48.49 o 
  11   1 -12      568.07      576.73     38.66 o 
  13   1 -12      138.64      114.11     26.56 o 
  15   1 -12       24.18       38.20     49.00 o 
  -2   2 -12      652.52      727.78     90.96 o 
   0   2 -12      268.18      318.14     60.13 o 
   2   2 -12      655.24      726.87     46.36 o 
   4   2 -12     3274.32     3355.55     59.43 o 
   6   2 -12      647.44      694.31     52.90 o 
   8   2 -12     1016.57     1082.12     42.57 o 
  10   2 -12      917.04      974.21     30.48 o 
  12   2 -12     2302.41     2266.97     43.94 o 
  14   2 -12     2669.73     2836.50    132.01 o 
  16   2 -12      750.60      595.53     50.86 o 
  -3   3 -12      140.04      146.16     56.60 o 
  -1   3 -12     1940.87     2111.57     81.47 o 
   1   3 -12       70.62       94.95     60.06 o 
   3   3 -12      382.94      366.14     35.53 o 
   5   3 -12      172.61      183.93     29.15 o 
   7   3 -12     1494.98     1521.04     36.64 o 
   9   3 -12      277.75      278.71     34.15 o 
  11   3 -12     1725.53     1770.95     45.74 o 
  13   3 -12       65.27       30.35     26.35 o 
  15   3 -12      156.63      132.91     36.60 o 
  -6   4 -12     1679.86     1711.03     93.52 o 
  -4   4 -12      773.12      772.95     49.28 o 
  -2   4 -12      149.33      155.30     40.21 o 
   0   4 -12     1895.27     2019.97     75.89 o 
   2   4 -12     2712.66     2877.25     55.84 o 
   4   4 -12     2012.31     2128.00     47.53 o 
   6   4 -12     1706.35     1872.36     41.34 o 
   8   4 -12      766.07      814.27     32.92 o 
  10   4 -12     3135.06     3194.41     40.11 o 
  12   4 -12      609.94      599.12     28.49 o 
  14   4 -12      530.03      503.48     48.43 o 
  -7   5 -12      406.63      416.87     78.21 o 
  -5   5 -12      178.45      170.79     44.55 o 
  -3   5 -12      535.22      484.38     36.17 o 
  -1   5 -12      108.45      103.76     34.56 o 
   1   5 -12       12.63        0.93     33.25 o 
   3   5 -12      460.42      448.68     38.52 o 
   5   5 -12      397.66      431.36     39.79 o 
   7   5 -12       87.77      122.79     26.84 o 
   9   5 -12      273.98      298.35     30.25 o 
  11   5 -12      539.34      516.13     41.87 o 
  13   5 -12      743.36      736.90     55.38 o 
  15   5 -12       25.30       -9.20     39.97 o 
  -8   6 -12       65.12        8.94     73.99 o 
  -6   6 -12      603.62      547.34     45.69 o 
  -4   6 -12      475.16      542.50     84.63 o 
  -2   6 -12      680.10      674.94     81.35 o 
   0   6 -12     4439.05     4552.39    110.99 o 
   2   6 -12     3057.59     2997.35    102.46 o 
   4   6 -12     1569.01     1631.47     39.79 o 
   6   6 -12     1107.98     1100.17     34.26 o 
   8   6 -12     2386.69     2432.47     50.48 o 
  10   6 -12     2266.96     2346.88     72.46 o 
  12   6 -12      580.55      575.32     54.75 o 
  14   6 -12       96.65       29.99     36.36 o 
  -7   7 -12        5.76      -18.60     75.58 o 
  -5   7 -12       49.21       91.74     50.69 o 
  -3   7 -12       42.59       38.40     39.37 o 
  -1   7 -12       15.49       36.93     29.30 o 
   1   7 -12      492.48      486.59     35.25 o 
   3   7 -12       70.25       65.70     34.19 o 
   5   7 -12      546.09      562.60     39.25 o 
   7   7 -12      156.24      144.79     32.56 o 
   9   7 -12      177.04      114.98     28.95 o 
  11   7 -12      402.11      424.01     30.62 o 
  13   7 -12      233.92      244.91     36.63 o 
  -6   8 -12       71.52       44.63     51.84 o 
  -4   8 -12      496.55      497.63     44.55 o 
  -2   8 -12     1746.24     1709.13     46.95 o 
   0   8 -12     1285.90     1268.14     44.68 o 
   2   8 -12     1656.32     1662.60    111.53 o 
   4   8 -12     3135.70     2977.30     81.40 o 
   6   8 -12     1881.88     1902.36     36.46 o 
   8   8 -12     1305.26     1367.58     37.00 o 
  10   8 -12      558.69      441.10     31.13 o 
  12   8 -12      340.30      356.30     36.82 o 
  14   8 -12      236.14      188.13     33.47 o 
  -5   9 -12       36.87       16.81     42.31 o 
  -3   9 -12      458.77      503.80     44.79 o 
  -1   9 -12      301.88      346.10     51.28 o 
   1   9 -12      109.78       84.03     38.51 o 
   3   9 -12      216.12      245.21     46.87 o 
   5   9 -12      142.15      116.39     39.05 o 
   7   9 -12      398.20      407.61     30.16 o 
   9   9 -12       73.06       54.38     36.61 o 
  11   9 -12      335.83      348.48     37.66 o 
  13   9 -12      202.14      164.46     50.34 o 
  -4  10 -12      374.78      336.32     65.12 o 
  -2  10 -12      720.57      694.21     71.39 o 
   0  10 -12      467.12      490.35     44.47 o 
   2  10 -12     1484.57     1475.25     43.39 o 
   4  10 -12     1019.35      928.22     50.23 o 
   6  10 -12     2280.76     2298.87     37.98 o 
   8  10 -12      501.24      604.79     78.24 o 
  10  10 -12      329.73      268.58     33.77 o 
  12  10 -12      398.68      354.73     63.64 o 
  -3  11 -12       20.84       23.84     45.47 o 
  -1  11 -12      262.60      243.47     47.84 o 
   1  11 -12      303.16      349.78     41.95 o 
   3  11 -12      380.90      470.37     97.62 o 
   5  11 -12      367.09      361.39     49.31 o 
   7  11 -12      167.18      264.50     46.65 o 
   9  11 -12      307.49      269.65     46.42 o 
  11  11 -12      119.94      156.19     39.79 o 
  -2  12 -12      479.27      343.60     64.84 o 
   0  12 -12      320.47      254.77     62.90 o 
   2  12 -12      521.63      593.23    160.46 o 
   4  12 -12      472.61      465.31     48.11 o 
   6  12 -12      555.71      554.90     43.65 o 
   8  12 -12      406.26      327.69     41.33 o 
   1  13 -12      183.34      128.56     47.31 o 
   3  13 -12       71.55       99.30     41.05 o 
   5  13 -12      394.55      366.70    140.75 o 
   7  13 -12      109.02       23.21     39.54 o 
  -1   1 -11     1665.74     1820.63    121.39 o 
   1   1 -11      648.17      642.11     51.35 o 
   3   1 -11      720.99      736.90     45.42 o 
   5   1 -11    10628.49    10541.36    151.60 o 
   7   1 -11     6162.50     6731.75     68.97 o 
   9   1 -11     4426.78     4697.74     53.76 o 
  11   1 -11     1519.86     1637.04     42.69 o 
  13   1 -11     1753.06     1811.19     37.86 o 
  15   1 -11     2982.31     3021.26     50.84 o 
  -2   2 -11       86.37       73.63     69.24 o 
   0   2 -11        1.97      -19.96     64.46 o 
   2   2 -11      442.26      496.49     43.89 o 
   4   2 -11      429.82      356.59     31.03 o 
   6   2 -11      643.95      733.98     35.04 o 
   8   2 -11       17.40       15.22     35.33 o 
  10   2 -11      515.47      520.37     35.05 o 
  12   2 -11       13.99       68.47     31.77 o 
  14   2 -11       81.50       62.98     32.04 o 
  16   2 -11       15.28        7.27     32.52 o 
  -5   3 -11      377.18      377.08     73.11 o 
  -3   3 -11      175.21      201.62     44.36 o 
  -1   3 -11     2218.19     2447.07     84.70 o 
   1   3 -11     5515.48     5514.83     77.78 o 
   3   3 -11     6024.38     6352.44     89.70 o 
   5   3 -11     1162.76     1184.90     40.45 o 
   7   3 -11     1963.64     2105.72     40.13 o 
   9   3 -11     2107.71     2198.50     38.18 o 
  11   3 -11     4222.50     4390.17     91.63 o 
  13   3 -11     2233.41     2317.36     36.82 o 
  15   3 -11      411.90      406.24     41.48 o 
  -8   4 -11       48.76       11.63    103.85 o 
  -6   4 -11       70.56       48.02     69.88 o 
  -4   4 -11       28.20       33.95     38.83 o 
  -2   4 -11      418.17      441.81     45.48 o 
   0   4 -11       16.81        6.84     40.70 o 
   2   4 -11     1147.87     1144.23     47.68 o 
   4   4 -11      619.76      609.15     34.59 o 
   6   4 -11      398.84      377.56     36.50 o 
   8   4 -11      194.43      201.95     31.42 o 
  10   4 -11      173.25      204.52     38.79 o 
  12   4 -11       76.00       64.43     51.14 o 
  14   4 -11      109.43       66.75     33.20 o 
  16   4 -11      105.40       75.87     64.14 o 
  -9   5 -11      221.40      -23.95     86.98 o 
  -7   5 -11      387.66      466.59     77.25 o 
  -5   5 -11     2543.59     2530.64     57.28 o 
  -3   5 -11     1080.23     1045.97     62.35 o 
  -1   5 -11     1793.94     1864.70    124.08 o 
   1   5 -11     1413.12     1559.95    114.33 o 
   3   5 -11     4771.58     5155.94     81.02 o 
   5   5 -11     1974.37     2012.13     89.72 o 
   7   5 -11     1289.16     1265.47     32.83 o 
   9   5 -11     3013.41     3247.86     43.92 o 
  11   5 -11     1959.42     2181.21     36.71 o 
  13   5 -11      465.04      362.20     30.37 o 
  15   5 -11      226.27      156.93     66.06 o 
  -8   6 -11      270.01      227.09     94.95 o 
  -6   6 -11       38.20       63.04     46.67 o 
  -4   6 -11      109.87      128.78     39.22 o 
  -2   6 -11       86.26      130.13     57.02 o 
   0   6 -11      276.23      216.00     49.27 o 
   2   6 -11      123.05      111.28     41.56 o 
   4   6 -11     1041.21     1045.30     45.50 o 
   6   6 -11       71.77       84.41     33.82 o 
   8   6 -11      358.32      409.32     34.27 o 
  10   6 -11      412.32      444.18     45.22 o 
  12   6 -11      297.13      350.88     40.10 o 
  14   6 -11       10.93       63.81     35.58 o 
  -7   7 -11      595.62      552.21     54.89 o 
  -5   7 -11     1360.76     1379.10     63.79 o 
  -3   7 -11      959.22      999.20     36.71 o 
  -1   7 -11     1757.98     1827.61    137.38 o 
   1   7 -11     3447.16     3458.93     54.89 o 
   3   7 -11     1831.73     1913.04     42.93 o 
   5   7 -11     1706.21     1781.66     37.35 o 
   7   7 -11     1088.35     1194.23     51.08 o 
   9   7 -11     1487.44     1608.41     45.54 o 
  11   7 -11      682.32      678.03     35.42 o 
  13   7 -11      957.01      888.15     39.68 o 
  15   7 -11      441.18      327.00     59.02 o 
  -6   8 -11       96.61       95.34     41.10 o 
  -4   8 -11       29.64      -56.09     95.99 o 
  -2   8 -11      286.84      324.31     34.26 o 
   0   8 -11      177.06      209.81     53.39 o 
   2   8 -11      314.03      339.84     35.56 o 
   4   8 -11      574.53      614.58     41.79 o 
   6   8 -11      202.13      200.09     33.20 o 
   8   8 -11      576.75      577.28     31.21 o 
  10   8 -11       51.05       42.34     26.18 o 
  12   8 -11       93.36       60.39     33.39 o 
  14   8 -11      258.64      160.62     40.75 o 
  -7   9 -11      430.63      351.84     54.59 o 
  -5   9 -11      339.53      304.40     65.32 o 
  -3   9 -11     2223.45     2084.26     63.07 o 
  -1   9 -11     1077.65     1213.12     77.13 o 
   1   9 -11     1176.63     1167.69    106.46 o 
   3   9 -11     1458.01     1452.19     42.32 o 
   5   9 -11      877.14      873.73     42.42 o 
   7   9 -11     3028.77     3244.73     43.21 o 
   9   9 -11      530.06      562.67     44.03 o 
  11   9 -11      381.08      466.36     37.12 o 
  13   9 -11      729.03      547.83     39.30 o 
  -6  10 -11        3.86       -0.78     51.98 o 
  -4  10 -11       46.97       85.02     44.81 o 
  -2  10 -11      355.22      348.20     37.56 o 
   0  10 -11      290.71      201.33     38.13 o 
   2  10 -11      248.62      216.77     46.97 o 
   4  10 -11      680.66      636.36     40.61 o 
   6  10 -11      435.01      379.87     40.14 o 
   8  10 -11      543.92      568.39     33.82 o 
  10  10 -11       84.90      100.40     35.69 o 
  12  10 -11       15.19       -5.74     35.69 o 
  -5  11 -11      236.77      187.69     41.83 o 
  -3  11 -11      245.90      201.88     47.93 o 
  -1  11 -11      833.61      843.72     60.17 o 
   1  11 -11     1649.56     1563.76     50.45 o 
   3  11 -11     1018.36      946.63     94.02 o 
   5  11 -11     1055.74      973.09     61.43 o 
   7  11 -11      458.30      577.07     55.81 o 
   9  11 -11      848.27      899.58     66.78 o 
  11  11 -11      645.39      494.39     69.50 o 
  -2  12 -11      218.38      207.89     58.11 o 
   0  12 -11      204.20      168.36     47.60 o 
   2  12 -11       79.78       62.33     40.83 o 
   4  12 -11      420.33      443.12     48.14 o 
   6  12 -11      371.97      445.20     42.33 o 
   8  12 -11       41.24      -39.89     64.66 o 
  10  12 -11       71.20       91.26     35.62 o 
  -1  13 -11      402.13      280.22     71.55 o 
   1  13 -11      205.36      211.86     47.26 o 
   3  13 -11      117.76      173.76     41.65 o 
   5  13 -11      955.66      819.71     51.67 o 
   7  13 -11      982.63      717.89     45.76 o 
   2  14 -11       67.90       60.59     46.56 o 
   4  14 -11      208.84       74.29     41.55 o 
   0   0 -10       63.12       60.91     99.54 o 
   2   0 -10     2605.33     2475.75     99.24 o 
   4   0 -10    11798.81    12672.94    142.89 o 
   6   0 -10    16789.89    18869.03    154.85 o 
   8   0 -10     7283.08     7905.99     94.23 o 
  10   0 -10       45.70        1.80     49.27 o 
  12   0 -10     4771.28     4982.34     74.13 o 
  14   0 -10     1590.86     1715.73     83.76 o 
  16   0 -10      440.74       96.61    119.41 o 
  -1   1 -10       53.79       38.77     81.28 o 
   1   1 -10      878.63      864.61     54.33 o 
   3   1 -10      337.68      341.36     39.45 o 
   5   1 -10      473.41      497.53     57.82 o 
   7   1 -10      353.94      296.43     38.11 o 
   9   1 -10       64.77      122.26     41.71 o 
  11   1 -10      419.33      421.84     31.63 o 
  13   1 -10      280.83      245.24     31.07 o 
  15   1 -10       14.15       12.02     32.62 o 
  -2   2 -10     2545.08     2518.60    104.55 o 
   0   2 -10     8718.75     9403.41    148.47 o 
   2   2 -10     4683.17     5054.79     68.81 o 
   4   2 -10     5387.08     5722.34     63.43 o 
   6   2 -10     6116.40     6276.27     73.60 o 
   8   2 -10     4231.88     4360.85    104.44 o 
  10   2 -10     3474.32     3779.56     40.54 o 
  12   2 -10     1805.06     1877.12     33.49 o 
  14   2 -10     1516.24     1600.57     45.58 o 
  16   2 -10      392.54      364.89     37.77 o 
  -9   3 -10       27.93       43.35    114.11 o 
  -7   3 -10        6.34       -0.88     68.37 o 
  -5   3 -10      507.57      542.16     74.40 o 
  -3   3 -10     1571.89     1560.60     80.34 o 
  -1   3 -10      865.10      893.97     55.93 o 
   1   3 -10      822.79      837.55     52.97 o 
   3   3 -10      191.18      208.66     36.64 o 
   5   3 -10      934.16      914.56     39.87 o 
   7   3 -10       50.06       38.04     32.61 o 
   9   3 -10     1384.35     1520.25     44.38 o 
  11   3 -10      162.13      156.74     30.39 o 
  13   3 -10      659.72      695.06     34.69 o 
  15   3 -10       22.03       28.02     32.26 o 
 -10   4 -10      360.65       21.95     99.23 o 
  -8   4 -10      724.23      793.95     97.11 o 
  -6   4 -10     3143.03     3276.40     91.77 o 
  -4   4 -10     1597.54     1713.94     52.36 o 
  -2   4 -10     1047.36     1089.27     60.06 o 
   0   4 -10     6043.85     6115.05    190.07 o 
   2   4 -10     5755.17     5959.88    125.71 o 
   4   4 -10     2704.85     2747.35     52.01 o 
   6   4 -10     3925.11     4131.16     50.30 o 
   8   4 -10     2314.15     2488.02     72.06 o 
  10   4 -10     5675.83     6206.70     46.64 o 
  12   4 -10      950.32      995.71     32.68 o 
  14   4 -10      279.05      294.80     48.35 o 
  16   4 -10      902.10      728.84     58.73 o 
  -9   5 -10       18.40       20.03     90.92 o 
  -7   5 -10      138.60      163.29     72.07 o 
  -5   5 -10      306.85      325.95     41.23 o 
  -3   5 -10       48.72       74.64     36.03 o 
  -1   5 -10      208.12      192.27     51.25 o 
   1   5 -10      216.70      247.76     42.70 o 
   3   5 -10      323.71      343.64     44.42 o 
   5   5 -10      325.29      342.90     33.26 o 
   7   5 -10      296.96      257.38     36.72 o 
   9   5 -10      218.97      233.66     33.58 o 
  11   5 -10      268.66      282.73     30.05 o 
  13   5 -10       34.73       93.63     31.77 o 
  15   5 -10      245.92      208.22     40.75 o 
  -8   6 -10      601.64      681.34     79.13 o 
  -6   6 -10     1855.35     1824.23     51.23 o 
  -4   6 -10     1190.89     1212.90     49.07 o 
  -2   6 -10     2390.10     2478.41     62.63 o 
   0   6 -10     3488.82     3653.16     58.41 o 
   2   6 -10     5789.75     5790.27    340.65 o 
   4   6 -10     2125.50     2097.79     51.44 o 
   6   6 -10     1114.47     1216.36     39.29 o 
   8   6 -10     1294.47     1374.43     76.18 o 
  10   6 -10     1833.47     1957.11     45.88 o 
  12   6 -10     1322.60     1344.96     33.61 o 
  14   6 -10      675.65      676.73     39.82 o 
  -9   7 -10       39.30       76.71     92.05 o 
  -7   7 -10       60.15       59.95     41.44 o 
  -5   7 -10      449.64      447.54     42.29 o 
  -3   7 -10      681.14      708.10     42.12 o 
  -1   7 -10      294.01      337.19     48.67 o 
   1   7 -10      344.04      432.81     50.69 o 
   3   7 -10      218.93      222.21     50.06 o 
   5   7 -10      707.95      805.21     38.77 o 
   7   7 -10      325.56      321.52     34.39 o 
   9   7 -10      138.38      205.91     68.07 o 
  11   7 -10      172.54      219.36     43.89 o 
  13   7 -10       48.51       20.94     49.20 o 
  15   7 -10       12.69        0.65     59.44 o 
  -8   8 -10      226.21      201.47     43.23 o 
  -6   8 -10     1152.85     1217.58     56.61 o 
  -4   8 -10     2407.36     2466.55     95.40 o 
  -2   8 -10     1981.17     2017.99     48.65 o 
   0   8 -10     1216.69     1173.98     44.42 o 
   2   8 -10     1777.89     1779.67     61.16 o 
   4   8 -10     3753.89     3981.45    191.00 o 
   6   8 -10      592.27      671.20     35.76 o 
   8   8 -10     1297.84     1349.23     34.36 o 
  10   8 -10      612.67      648.85     40.50 o 
  12   8 -10      506.81      515.68     45.28 o 
  14   8 -10      947.71      664.47     98.39 o 
  -7   9 -10      133.48      178.94     52.35 o 
  -5   9 -10      191.53      168.81     58.17 o 
  -3   9 -10      131.10      139.66     38.61 o 
  -1   9 -10      501.88      528.29     35.65 o 
   1   9 -10       29.12       27.27     38.59 o 
   3   9 -10      690.95      739.04     77.63 o 
   5   9 -10      225.04      168.93     40.70 o 
   7   9 -10        6.63       48.20     45.34 o 
   9   9 -10      208.67      176.70     35.32 o 
  11   9 -10       38.51       33.62     40.79 o 
  13   9 -10       15.75      -36.28     40.64 o 
  -6  10 -10      447.83      460.15     58.26 o 
  -4  10 -10     1130.86     1157.97     51.37 o 
  -2  10 -10     1476.90     1427.31     52.06 o 
   0  10 -10     1175.44     1160.93     60.92 o 
   2  10 -10      950.74     1001.74     42.78 o 
   4  10 -10     1760.01     1782.54     41.00 o 
   6  10 -10     1005.98     1102.34     77.72 o 
   8  10 -10     1056.10     1134.70     49.03 o 
  10  10 -10      622.45      659.26     42.21 o 
  12  10 -10      510.60      471.83     83.87 o 
  -5  11 -10       40.79        1.05     53.50 o 
  -3  11 -10       34.65       68.69     57.14 o 
  -1  11 -10      165.47      139.67     36.27 o 
   1  11 -10      289.59      227.90     73.70 o 
   3  11 -10      388.53      401.67     39.42 o 
   5  11 -10      844.35      773.41     46.62 o 
   7  11 -10      533.62      528.89     42.55 o 
   9  11 -10      233.38      269.98     46.98 o 
  11  11 -10        6.47      -11.70     32.79 o 
  -4  12 -10      248.98      310.42     62.05 o 
  -2  12 -10      589.33      436.16     49.45 o 
   0  12 -10      872.07      858.07     88.20 o 
   2  12 -10     1184.80     1198.00     76.95 o 
   4  12 -10      311.69      223.43     75.13 o 
   6  12 -10      923.44     1078.45     51.77 o 
   8  12 -10     1508.60     1464.50     67.36 o 
  10  12 -10      538.38      479.74     58.25 o 
  -3  13 -10       54.19       -1.53     40.80 o 
  -1  13 -10      295.07      296.06     58.21 o 
   1  13 -10       79.01       55.12     41.02 o 
   3  13 -10       28.17      -18.84     46.60 o 
   5  13 -10      252.90      224.92     64.83 o 
   7  13 -10      410.58      325.79    136.00 o 
   9  13 -10      269.21      273.24     47.47 o 
   0  14 -10      112.01      131.72     93.05 o 
   2  14 -10      244.31      279.33     47.88 o 
   4  14 -10      612.01      543.71     52.47 o 
   6  14 -10     1232.40     1024.16    125.51 o 
  -1   1  -9     6041.61     6328.68    164.26 o 
   1   1  -9     2230.56     1887.88     53.89 o 
   3   1  -9     4007.57     3676.38     66.43 o 
   5   1  -9     8070.17     8097.15    139.78 o 
   7   1  -9     5113.06     5498.67     64.15 o 
   9   1  -9     3244.67     3618.35     84.12 o 
  11   1  -9       56.29       82.27     30.20 o 
  13   1  -9     2959.04     3019.24     38.86 o 
  15   1  -9     1115.40     1170.60     43.45 o 
  17   1  -9      132.36      161.96     63.37 o 
  -8   2  -9       98.42       96.96     89.48 o 
  -6   2  -9     1302.95     1265.22     89.67 o 
  -4   2  -9      269.23      277.96     74.83 o 
  -2   2  -9      866.40      837.84     61.85 o 
   0   2  -9      570.12      617.25     66.66 o 
   2   2  -9      259.78      210.90     37.15 o 
   4   2  -9      192.92      180.94     26.75 o 
   6   2  -9      266.38      318.61     33.81 o 
   8   2  -9      147.59      212.26     32.78 o 
  10   2  -9     1264.36     1368.28     54.37 o 
  12   2  -9      165.43      175.28     26.93 o 
  14   2  -9       17.65       34.00     28.00 o 
  16   2  -9       20.38       13.76     52.91 o 
  -9   3  -9     1071.33     1250.58    105.38 o 
  -7   3  -9     2580.99     2713.69    100.72 o 
  -5   3  -9      304.70      345.32     42.50 o 
  -3   3  -9     3886.08     4070.67    124.12 o 
  -1   3  -9     6575.43     6956.29    147.05 o 
   1   3  -9     6789.36     6906.20     77.30 o 
   3   3  -9     4689.48     4610.35     80.71 o 
   5   3  -9     2087.87     2058.31     63.23 o 
   7   3  -9     3912.96     3887.62     44.12 o 
   9   3  -9     1519.37     1692.25     48.17 o 
  11   3  -9     2702.00     2838.71     79.12 o 
  13   3  -9      948.16     1131.00     53.67 o 
  15   3  -9      453.58      537.22     64.20 o 
 -10   4  -9       43.53       21.18     89.33 o 
  -8   4  -9      290.72      223.58     60.50 o 
  -6   4  -9       91.82       82.35     32.58 o 
  -4   4  -9      324.14      288.30     47.30 o 
  -2   4  -9       38.96       61.42     50.48 o 
   0   4  -9      242.42      258.92     52.60 o 
   2   4  -9       93.68       79.97     52.38 o 
   4   4  -9       68.75       93.48     41.28 o 
   6   4  -9      807.70      876.76     39.35 o 
   8   4  -9     2081.39     2117.09     39.48 o 
  10   4  -9      147.15      173.80     28.46 o 
  12   4  -9      102.15      106.35     37.40 o 
  14   4  -9      205.46      204.01     40.78 o 
  16   4  -9       98.55       72.50     40.49 o 
  -9   5  -9     1234.08     1274.21     85.94 o 
  -7   5  -9     2260.51     2273.06     78.88 o 
  -5   5  -9     5386.38     5740.69     73.65 o 
  -3   5  -9     1959.85     2103.66     77.54 o 
  -1   5  -9      413.99      434.18     52.36 o 
   1   5  -9     7782.64     8078.54     77.06 o 
   3   5  -9     6304.94     6378.13    238.28 o 
   5   5  -9      803.52      761.41     35.55 o 
   7   5  -9     3373.68     3523.63     50.76 o 
   9   5  -9     1920.26     2065.99     54.51 o 
  11   5  -9     4864.75     5270.40     84.46 o 
  13   5  -9       36.94       65.09     25.84 o 
  15   5  -9      383.22      446.74     34.13 o 
 -10   6  -9       84.05      121.44     91.14 o 
  -8   6  -9       96.15      163.41     72.54 o 
  -6   6  -9      139.56      101.83     39.99 o 
  -4   6  -9       19.62       60.07     46.55 o 
  -2   6  -9       81.26       95.37     50.00 o 
   0   6  -9       23.77       40.26     41.52 o 
   2   6  -9      255.19      260.87     43.26 o 
   4   6  -9       60.98       72.58     41.87 o 
   6   6  -9      495.04      513.62     33.81 o 
   8   6  -9       68.85      139.10    100.82 o 
  10   6  -9       93.89       77.97     29.91 o 
  12   6  -9      352.66      366.96     51.44 o 
  14   6  -9      171.06      188.12     36.34 o 
  -9   7  -9      309.66      356.24     77.20 o 
  -7   7  -9      988.38     1019.97     82.90 o 
  -5   7  -9     2399.87     2366.58     56.73 o 
  -3   7  -9     3847.52     4028.38    166.49 o 
  -1   7  -9     2364.34     2411.88     51.43 o 
   1   7  -9     2742.71     2846.23     54.17 o 
   3   7  -9     1723.02     1764.86     92.05 o 
   5   7  -9     4171.67     4218.60    158.70 o 
   7   7  -9      392.33      377.77     29.74 o 
   9   7  -9     1266.86     1317.03     34.68 o 
  11   7  -9     1954.94     2140.56     39.01 o 
  13   7  -9      993.06     1071.03     57.40 o 
  15   7  -9      554.77      477.31     38.06 o 
  -8   8  -9      110.08      105.46     41.30 o 
  -6   8  -9      602.10      580.00     39.14 o 
  -4   8  -9      936.07      934.00     42.78 o 
  -2   8  -9      720.76      746.44     50.17 o 
   0   8  -9       61.85        0.73     76.33 o 
   2   8  -9      323.02      350.10     41.78 o 
   4   8  -9      124.03       97.57     41.70 o 
   6   8  -9      456.46      498.28     48.13 o 
   8   8  -9      106.12      143.81     33.18 o 
  10   8  -9       38.63       39.64     37.11 o 
  12   8  -9       46.58       48.69     35.60 o 
  14   8  -9       48.73       74.81     35.85 o 
  -7   9  -9     1270.34     1348.03     71.84 o 
  -5   9  -9     1347.33     1432.79     52.02 o 
  -3   9  -9      847.50      782.62     36.87 o 
  -1   9  -9     2292.39     2364.00     49.52 o 
   1   9  -9      572.32      610.55     41.61 o 
   3   9  -9     2733.13     3043.75    139.55 o 
   5   9  -9     1667.49     1779.71     61.18 o 
   7   9  -9     1779.45     1913.37     45.83 o 
   9   9  -9     1043.30     1107.18     50.82 o 
  11   9  -9      240.36      259.17     29.30 o 
  13   9  -9      798.19      682.54    108.45 o 
  -8  10  -9       25.57      -54.66     54.66 o 
  -6  10  -9      275.50      313.74     46.98 o 
  -4  10  -9      158.52      158.57     40.11 o 
  -2  10  -9      342.52      380.86     47.13 o 
   0  10  -9      548.80      582.61     48.89 o 
   2  10  -9     1391.80     1322.59     48.49 o 
   4  10  -9     1221.33     1252.47     38.99 o 
   6  10  -9        1.25       37.66     64.60 o 
   8  10  -9      602.71      625.56     35.01 o 
  10  10  -9      137.33      140.58     37.99 o 
  12  10  -9      338.94      294.91     70.37 o 
  -7  11  -9      198.52      157.34     57.90 o 
  -5  11  -9      179.37      192.19     47.72 o 
  -3  11  -9      986.83     1043.90     71.14 o 
  -1  11  -9     1434.13     1314.62     68.63 o 
   1  11  -9     1338.08     1422.98     50.81 o 
   3  11  -9      731.13      690.25     36.19 o 
   5  11  -9      930.19      932.72     50.57 o 
   7  11  -9     1360.64     1322.19     46.78 o 
   9  11  -9     1156.89     1144.12     60.64 o 
  11  11  -9      260.19      168.28     54.40 o 
  -6  12  -9      270.84      192.99     41.93 o 
  -4  12  -9       66.53      122.95     40.47 o 
  -2  12  -9      151.88      117.06     65.41 o 
   0  12  -9      553.74      571.33     45.88 o 
   2  12  -9      502.55      437.43     38.18 o 
   4  12  -9      453.53      438.00     40.47 o 
   6  12  -9      129.49      173.96     51.65 o 
   8  12  -9      103.54       59.12     47.52 o 
  10  12  -9      164.82      138.34     47.31 o 
  -3  13  -9      259.71      218.41     57.09 o 
  -1  13  -9      846.91      872.71     76.54 o 
   1  13  -9      548.39      577.59     90.80 o 
   3  13  -9      596.82      593.83    138.60 o 
   5  13  -9     1520.26     1526.01     88.48 o 
   7  13  -9      903.78      956.59     50.60 o 
   9  13  -9      581.69      327.47     92.11 o 
  -2  14  -9      250.92      143.04     57.57 o 
   0  14  -9      222.51      215.33     42.04 o 
   2  14  -9      237.53      338.90     65.03 o 
   4  14  -9        7.36       13.50     58.36 o 
   6  14  -9      670.04      567.99     50.62 o 
   8  14  -9      225.12      173.61     42.36 o 
   1  15  -9      796.48      635.92     50.40 o 
   3  15  -9      921.99      661.20    137.67 o 
   5  15  -9      414.39      246.47     58.26 o 
   0   0  -8      772.18      625.57     86.99 o 
   2   0  -8       97.23       82.97     62.39 o 
   4   0  -8    35297.88    39091.87    243.68 o 
   6   0  -8     7273.45     7393.34     92.62 o 
   8   0  -8     6696.64     6704.03     89.48 o 
  10   0  -8       91.30      107.81     51.29 o 
  12   0  -8      846.06      902.73     70.93 o 
  14   0  -8      965.07     1019.38    105.81 o 
  16   0  -8      423.42      351.97     41.23 o 
  -7   1  -8      438.72      434.96    114.46 o 
  -5   1  -8      125.43      145.72     84.12 o 
  -3   1  -8     1523.87     1671.52    110.45 o 
  -1   1  -8      328.69      321.03     77.36 o 
   1   1  -8     1681.11     1682.69     53.10 o 
   3   1  -8     7302.46     7131.66     84.71 o 
   5   1  -8     3030.41     2840.10     48.87 o 
   7   1  -8       21.51        1.03     41.51 o 
   9   1  -8      294.39      376.27     47.70 o 
  11   1  -8      315.26      312.19     31.28 o 
  13   1  -8       11.52       -2.39     32.53 o 
  15   1  -8      102.06       68.84     35.33 o 
  17   1  -8       34.84       15.51     32.22 o 
 -10   2  -8      665.21      721.20    113.61 o 
  -8   2  -8      235.80      288.24     80.97 o 
  -6   2  -8      405.94      403.39     74.62 o 
  -4   2  -8     2266.56     2157.90     71.51 o 
  -2   2  -8     4369.72     4285.26     78.33 o 
   0   2  -8     2905.04     2572.81     66.46 o 
   2   2  -8     6383.91     6263.06     84.22 o 
   4   2  -8     3060.30     2703.44     52.42 o 
   6   2  -8     3516.30     3413.87     49.84 o 
   8   2  -8     3417.05     3501.21     47.58 o 
  10   2  -8     2300.50     2521.63     37.92 o 
  12   2  -8     1289.29     1397.78     71.33 o 
  14   2  -8      878.49      860.39     53.98 o 
  16   2  -8      148.31      150.29     48.29 o 
 -11   3  -8       78.99      136.26    102.87 o 
  -9   3  -8       29.61       31.28     69.16 o 
  -7   3  -8      345.35      373.77     72.02 o 
  -5   3  -8       44.09       48.71     45.46 o 
  -3   3  -8      931.41      962.60     57.53 o 
  -1   3  -8      501.74      503.66     49.44 o 
   1   3  -8      934.62      956.89     53.37 o 
   3   3  -8     1870.06     1872.12     40.94 o 
   5   3  -8      143.71      136.32     26.71 o 
   7   3  -8      285.11      326.23     33.91 o 
   9   3  -8      912.51      969.14     43.70 o 
  11   3  -8      341.25      391.36     31.57 o 
  13   3  -8       22.20       32.22     40.23 o 
  15   3  -8      459.59      455.65     36.81 o 
 -10   4  -8     1259.08     1311.89    103.61 o 
  -8   4  -8     2885.43     3189.56     89.10 o 
  -6   4  -8      658.79      677.73     44.57 o 
  -4   4  -8     2004.82     2140.01     62.14 o 
  -2   4  -8     1189.11     1328.35     58.39 o 
   0   4  -8    10072.47    10140.66    118.03 o 
   2   4  -8     2081.69     1843.73     56.84 o 
   4   4  -8      669.12      547.45     29.70 o 
   6   4  -8     2170.26     2111.49     41.59 o 
   8   4  -8     3460.57     3699.35     82.79 o 
  10   4  -8     3061.20     3488.87    172.83 o 
  12   4  -8      353.21      381.57     31.73 o 
  14   4  -8      474.53      441.36     27.88 o 
  16   4  -8      691.58      613.88     53.82 o 
 -11   5  -8      144.58      177.44     93.70 o 
  -9   5  -8      828.32      879.43     80.65 o 
  -7   5  -8      142.50      172.89     33.49 o 
  -5   5  -8      387.92      447.61     49.76 o 
  -3   5  -8      872.61     1000.89     55.06 o 
  -1   5  -8       40.39       16.33     42.15 o 
   1   5  -8     1708.24     1718.13     47.61 o 
   3   5  -8      538.62      467.63     46.68 o 
   5   5  -8        5.29      -26.27     32.17 o 
   7   5  -8       48.77       53.76     29.53 o 
   9   5  -8      231.69      274.61     35.96 o 
  11   5  -8      894.28     1061.18     33.27 o 
  13   5  -8        5.96       74.60     31.12 o 
  15   5  -8      298.03      275.65     36.93 o 
 -10   6  -8      501.94      597.89     77.85 o 
  -8   6  -8     2469.84     2431.30     92.63 o 
  -6   6  -8     3804.76     3951.84     58.05 o 
  -4   6  -8     1982.84     2055.24     50.79 o 
  -2   6  -8     1455.52     1498.49     43.47 o 
   0   6  -8      941.37      910.89     48.31 o 
   2   6  -8     4311.36     4346.19    140.97 o 
   4   6  -8     1243.74     1094.63     48.48 o 
   6   6  -8     1496.16     1543.98     42.79 o 
   8   6  -8       99.46      154.58     33.25 o 
  10   6  -8     1940.44     2022.57     36.92 o 
  12   6  -8     1319.07     1340.45     37.02 o 
  14   6  -8      780.73      824.31     38.96 o 
  16   6  -8      932.06      713.27     65.91 o 
  -9   7  -8       35.81      125.84     73.68 o 
  -7   7  -8       41.63       47.31     34.37 o 
  -5   7  -8      222.10      240.54     39.22 o 
  -3   7  -8     1494.50     1584.76     72.05 o 
  -1   7  -8       93.91      102.19     40.90 o 
   1   7  -8      516.21      544.42     53.09 o 
   3   7  -8      592.70      606.69     39.50 o 
   5   7  -8      415.09      340.07     44.34 o 
   7   7  -8      437.58      425.04     36.85 o 
   9   7  -8      583.90      619.35     31.98 o 
  11   7  -8      345.41      316.86     34.47 o 
  13   7  -8      322.31      305.31     39.03 o 
  15   7  -8       11.31       22.27     40.30 o 
 -10   8  -8      467.78      439.38     80.33 o 
  -8   8  -8      301.76      326.02     44.89 o 
  -6   8  -8     3555.29     3703.26     61.84 o 
  -4   8  -8     3942.64     4127.65     59.84 o 
  -2   8  -8     1926.77     1964.86     56.45 o 
   0   8  -8      340.10      320.77     51.79 o 
   2   8  -8     2182.05     2298.40     81.07 o 
   4   8  -8     1521.63     1735.64     74.43 o 
   6   8  -8      381.73      432.76     58.88 o 
   8   8  -8     1534.19     1798.02     75.06 o 
  10   8  -8      680.85      721.98     31.70 o 
  12   8  -8     2055.63     2131.71     79.01 o 
  14   8  -8      761.14      661.12     76.18 o 
  -9   9  -8        1.47       36.70     53.85 o 
  -7   9  -8      172.84      212.80     57.00 o 
  -5   9  -8      674.93      745.44     57.89 o 
  -3   9  -8      324.06      303.95     39.42 o 
  -1   9  -8      417.91      374.50     71.24 o 
   1   9  -8      589.42      560.06     43.20 o 
   3   9  -8      884.96      991.90     55.10 o 
   5   9  -8      948.78      964.81     44.41 o 
   7   9  -8      731.85      708.70     43.04 o 
   9   9  -8      758.47      847.17     43.85 o 
  11   9  -8       75.77       80.43     41.26 o 
  13   9  -8      324.39      369.63     78.29 o 
  -8  10  -8      542.98      537.19     73.74 o 
  -6  10  -8      666.57      675.86     50.05 o 
  -4  10  -8      983.84      941.44     42.54 o 
  -2  10  -8     2091.66     2250.78    108.44 o 
   0  10  -8     3000.60     3344.23     58.96 o 
   2  10  -8      221.16      147.62     49.16 o 
   4  10  -8     1982.36     2061.78     95.13 o 
   6  10  -8      506.99      539.16     36.54 o 
   8  10  -8     1782.08     1784.62    127.18 o 
  10  10  -8      666.89      622.81     79.13 o 
  12  10  -8      995.86     1056.27     52.87 o 
  -7  11  -8      244.53      202.19     46.82 o 
  -5  11  -8      303.73      362.83     47.35 o 
  -3  11  -8      115.17       71.21     61.15 o 
  -1  11  -8      551.09      548.05     35.25 o 
   1  11  -8      805.92      848.56    114.72 o 
   3  11  -8      850.34      864.43     42.79 o 
   5  11  -8       35.19      -38.35     38.35 o 
   7  11  -8     1644.42     1727.76     45.48 o 
   9  11  -8      249.74      206.28     38.75 o 
  11  11  -8      179.76      104.33     57.77 o 
  -6  12  -8      457.36      370.86    151.94 o 
  -4  12  -8      523.18      502.00     49.14 o 
  -2  12  -8      741.06      793.92     45.67 o 
   0  12  -8     1456.39     1594.77     44.08 o 
   2  12  -8     2324.60     2363.23     88.95 o 
   4  12  -8      654.07      667.70     66.06 o 
   6  12  -8     2384.72     2510.77    156.55 o 
   8  12  -8      742.81      609.43     51.12 o 
  10  12  -8      616.13      571.63     50.04 o 
  -5  13  -8      104.57       88.37     46.63 o 
  -3  13  -8      431.51      440.41     59.53 o 
  -1  13  -8      697.87      692.89     56.30 o 
   1  13  -8      319.72      259.37     52.15 o 
   3  13  -8       54.36       63.29     70.75 o 
   5  13  -8      418.88      400.37     41.92 o 
   7  13  -8      191.49      135.30     57.16 o 
   9  13  -8       50.89       10.38     45.99 o 
  -4  14  -8      538.34      410.95    109.39 o 
  -2  14  -8      618.23      473.66     60.42 o 
   0  14  -8     1318.15     1285.07     62.34 o 
   2  14  -8      833.93      905.96     81.87 o 
   4  14  -8      503.50      523.90     49.55 o 
   6  14  -8     1852.54     1569.79    116.66 o 
   8  14  -8      766.58      747.53    174.35 o 
  -1  15  -8        7.29       -5.54    102.22 o 
   1  15  -8      446.17      342.41    157.65 o 
   3  15  -8        9.64      -23.50     52.04 o 
   5  15  -8      332.03      167.03    104.80 o 
 -11   1  -7      483.83      542.54     94.79 o 
  -9   1  -7      755.26      873.06     94.11 o 
  -7   1  -7     1296.93     1360.98    103.55 o 
  -5   1  -7     2073.14     2081.62    126.49 o 
  -3   1  -7     2154.94     2022.24     72.11 o 
  -1   1  -7    20376.80    21817.46    267.64 o 
   1   1  -7     3715.60     3336.25     64.88 o 
   3   1  -7    12331.33    12350.27    162.09 o 
   5   1  -7     5316.83     4944.97     59.71 o 
   7   1  -7     2171.41     1798.49     52.60 o 
   9   1  -7      602.35      559.70     39.48 o 
  11   1  -7       32.03       58.04     27.92 o 
  13   1  -7     3369.13     3553.63     40.79 o 
  15   1  -7      656.80      576.58     37.60 o 
  17   1  -7      461.95      305.86     77.33 o 
 -12   2  -7      549.22      163.07    104.72 o 
  -6   2  -7      127.95      128.44     72.42 o 
  -4   2  -7     2695.46     2949.85     76.33 o 
  -2   2  -7     6611.74     6852.84     94.04 o 
   0   2  -7     3305.25     3139.59     71.33 o 
   2   2  -7     4428.60     4467.73    101.87 o 
   4   2  -7      180.94      215.24     28.84 o 
   6   2  -7     1428.13     1533.56     38.14 o 
   8   2  -7       34.85       83.88     29.25 o 
  10   2  -7      723.13      688.95     34.63 o 
  12   2  -7      733.33      713.43     30.16 o 
  14   2  -7      184.83      144.30     29.60 o 
  16   2  -7       48.71       71.46     39.59 o 
  -5   3  -7     1934.12     2080.35     63.17 o 
  -3   3  -7     6803.79     6755.16    166.56 o 
  -1   3  -7     4104.52     3908.72     71.70 o 
   1   3  -7     3470.39     3045.96     62.42 o 
   3   3  -7      351.45      232.52     32.18 o 
   5   3  -7     3397.67     3005.26     39.94 o 
   7   3  -7     4946.87     4663.54    113.24 o 
   9   3  -7     2619.64     2856.88     39.12 o 
  11   3  -7     3802.87     3952.00     66.49 o 
  13   3  -7       81.09      112.97     36.59 o 
  15   3  -7     1122.35     1127.00     40.11 o 
  -6   4  -7       11.13       -3.03     66.64 o 
  -4   4  -7      913.03      974.99     47.57 o 
  -2   4  -7       81.11       51.20     45.75 o 
   0   4  -7      443.86      438.75     40.54 o 
   2   4  -7     1420.92     1309.47     48.58 o 
   4   4  -7     1017.83     1037.00     41.50 o 
   6   4  -7      327.71      328.13     27.57 o 
   8   4  -7     1631.04     1763.11     42.54 o 
  10   4  -7      347.97      413.29     32.64 o 
  12   4  -7      723.05      726.25     31.65 o 
  14   4  -7      285.83      294.74     29.56 o 
  16   4  -7       92.40      102.95     33.02 o 
  -7   5  -7     1001.38     1006.52     54.70 o 
  -5   5  -7      928.23      981.62     41.79 o 
  -3   5  -7     1351.33     1389.13     45.02 o 
  -1   5  -7      170.80      187.04     37.45 o 
   1   5  -7     7377.19     6879.00     67.99 o 
   3   5  -7     1263.15     1079.44     44.08 o 
   5   5  -7     3262.18     3024.07     54.68 o 
   7   5  -7     3549.27     3902.61     67.39 o 
   9   5  -7     2513.05     2580.30     55.21 o 
  11   5  -7     3403.22     3518.45     58.33 o 
  13   5  -7      853.82      877.04     36.35 o 
  15   5  -7     1015.90     1065.89     63.08 o 
  -8   6  -7       43.33       61.98     33.37 o 
  -6   6  -7      780.47      843.77     47.87 o 
  -4   6  -7      743.60      691.77     45.03 o 
  -2   6  -7      552.95      632.85     53.86 o 
   0   6  -7     1148.94     1229.51     49.42 o 
   2   6  -7      433.79      343.03     48.59 o 
   4   6  -7       16.17       55.94     43.03 o 
   6   6  -7     1107.24     1158.20     40.56 o 
   8   6  -7      445.48      515.40     42.38 o 
  10   6  -7     2053.58     2101.90     79.89 o 
  12   6  -7       33.27       45.57     34.26 o 
  14   6  -7      115.33       63.19     35.84 o 
  16   6  -7       77.61       34.82     36.66 o 
  -9   7  -7      932.82      850.91     53.71 o 
  -7   7  -7     1276.23     1359.65     49.68 o 
  -5   7  -7     1500.36     1665.71     47.23 o 
  -3   7  -7       13.72       13.16     40.51 o 
  -1   7  -7      118.89      114.47     41.61 o 
   1   7  -7     1879.32     1872.26     58.15 o 
   3   7  -7     5677.52     5966.32    186.61 o 
   5   7  -7     1528.37     1521.22     44.37 o 
   7   7  -7      209.98      207.56     41.62 o 
   9   7  -7     4474.32     4735.38     47.80 o 
  11   7  -7     4934.00     5381.98     45.36 o 
  13   7  -7     2176.49     2140.82     52.68 o 
  15   7  -7      632.28      577.10     61.04 o 
 -10   8  -7        5.95       62.90     69.60 o 
  -8   8  -7      122.67      171.99     54.28 o 
  -6   8  -7      349.33      322.59     36.41 o 
  -4   8  -7     2676.39     2760.04     51.67 o 
  -2   8  -7      738.33      786.34     52.89 o 
   0   8  -7     2163.89     2230.29    129.28 o 
   2   8  -7     1330.09     1347.77     48.83 o 
   4   8  -7     1228.92     1233.32     97.59 o 
   6   8  -7     1003.02      985.69     46.74 o 
   8   8  -7     1080.77     1113.63     43.56 o 
  10   8  -7      498.77      529.15     34.23 o 
  12   8  -7      451.24      417.49     30.63 o 
  14   8  -7      243.82      328.84     92.41 o 
  -9   9  -7      309.58      358.81     45.67 o 
  -7   9  -7      763.44      819.41     45.79 o 
  -5   9  -7     2792.23     2727.38     50.57 o 
  -3   9  -7     1240.36     1348.25     52.43 o 
  -1   9  -7      566.63      546.00     42.70 o 
   1   9  -7       43.00       49.71     41.36 o 
   3   9  -7     1601.64     1660.45     82.75 o 
   5   9  -7     5164.15     5470.83    124.94 o 
   7   9  -7     3935.09     4177.42    265.22 o 
   9   9  -7     2477.22     2556.79     52.40 o 
  11   9  -7      475.29      461.97     33.95 o 
  13   9  -7     1587.92     1573.30     55.14 o 
  -8  10  -7       53.20       40.94     43.85 o 
  -6  10  -7      441.60      464.46     41.42 o 
  -4  10  -7      122.56       96.72     38.00 o 
  -2  10  -7      334.09      380.62     35.31 o 
   0  10  -7      815.06      796.82     42.97 o 
   2  10  -7       29.23      -44.97     60.92 o 
   4  10  -7     1796.32     1891.81    167.12 o 
   6  10  -7     1315.93     1405.29     90.31 o 
   8  10  -7     1017.63     1066.01     42.52 o 
  10  10  -7      241.71      241.05     32.65 o 
  12  10  -7       46.25      107.75     38.35 o 
  -7  11  -7      622.65      628.75     75.66 o 
  -5  11  -7       83.34       91.14     36.03 o 
  -3  11  -7     1730.48     1679.22     45.02 o 
  -1  11  -7     3823.01     4010.25    130.49 o 
   1  11  -7     1883.67     1985.69     46.36 o 
   3  11  -7     1428.43     1578.21     59.24 o 
   5  11  -7      250.79      280.42     70.84 o 
   7  11  -7     2973.29     2992.78     82.60 o 
   9  11  -7     1204.55     1295.49     49.91 o 
  11  11  -7      562.44      621.76    104.18 o 
  13  11  -7      827.91      716.49     58.11 o 
  -6  12  -7      305.66      294.25     42.03 o 
  -4  12  -7      186.96      188.21     40.42 o 
  -2  12  -7      276.54      308.18     44.83 o 
   0  12  -7      411.79      408.55     40.82 o 
   2  12  -7      292.24      322.44     39.02 o 
   4  12  -7      696.62      668.72     35.75 o 
   6  12  -7       65.40       71.46     38.55 o 
   8  12  -7      451.58      382.92     76.81 o 
  10  12  -7      313.79      193.75     75.38 o 
  12  12  -7       55.62       42.22     43.20 o 
  -5  13  -7      399.93      441.97     48.62 o 
  -3  13  -7     1182.26     1187.35     61.69 o 
  -1  13  -7     1335.63     1351.22     48.65 o 
   1  13  -7     1933.50     1746.13    120.20 o 
   3  13  -7     1229.94     1340.54     93.56 o 
   5  13  -7     1247.15     1327.97     42.40 o 
   7  13  -7      740.67      785.27     51.03 o 
   9  13  -7      439.83      382.36    107.50 o 
  -4  14  -7      293.27      199.37     59.16 o 
  -2  14  -7        5.26       -0.11     41.38 o 
   0  14  -7       69.63      152.67     46.86 o 
   2  14  -7      246.45      256.56     49.26 o 
   4  14  -7       47.16       26.28     41.16 o 
   6  14  -7      679.16      598.99     75.91 o 
   8  14  -7       11.54       92.48     48.01 o 
  -1  15  -7      650.00      468.38     51.21 o 
   1  15  -7     1030.67      882.60    176.62 o 
   3  15  -7      411.67      221.08    132.37 o 
   5  15  -7      687.10      527.74     66.46 o 
   7  15  -7      586.87      207.72     50.95 o 
 -12   0  -6      791.93      780.97    140.22 o 
 -10   0  -6     1151.27     1210.82    111.12 o 
  -6   0  -6     4009.76     4438.24    188.58 o 
  -4   0  -6     9465.68    10096.52    284.89 o 
   0   0  -6     6965.89     6286.55    179.75 o 
   2   0  -6    15947.27    15162.62    195.05 o 
   4   0  -6     8223.68     7816.68    120.56 o 
   6   0  -6     2705.15     2186.00     65.26 o 
   8   0  -6      468.29      341.32     43.61 o 
  10   0  -6     3255.90     3478.32     71.50 o 
  12   0  -6     2274.26     2493.89     62.38 o 
  14   0  -6     1653.04     1631.77     44.01 o 
  16   0  -6     1398.25     1357.94     45.93 o 
 -13   1  -6      266.48      215.83    109.07 o 
  -5   1  -6      175.94      193.29    108.06 o 
  -3   1  -6     3150.65     3289.49     83.15 o 
  -1   1  -6     2513.47     2467.03     80.65 o 
   1   1  -6     7088.66     6881.65     88.41 o 
   3   1  -6     4490.47     4235.34     65.94 o 
   5   1  -6     1254.63     1331.49     45.12 o 
   7   1  -6     1527.65     1557.95     39.04 o 
   9   1  -6      342.39      375.83     44.81 o 
  11   1  -6       47.31       46.49     31.07 o 
  13   1  -6       91.95       99.76     27.32 o 
  15   1  -6       44.30       31.93     25.78 o 
  17   1  -6       35.24       17.94     32.22 o 
  -4   2  -6     1414.35     1279.55     92.12 o 
  -2   2  -6    14306.27    15287.48    195.56 o 
   0   2  -6    14194.40    14455.86    124.65 o 
   2   2  -6     5458.39     4821.06     63.56 o 
   4   2  -6     1986.46     1678.27     38.61 o 
   6   2  -6     3796.43     3233.12     58.79 o 
   8   2  -6     8909.17     9292.53     57.77 o 
  10   2  -6      743.59      783.11     43.54 o 
  12   2  -6     2116.18     2189.60     34.76 o 
  14   2  -6     1425.20     1492.49     36.64 o 
  16   2  -6     1035.15      945.62     33.65 o 
  -5   3  -6       81.08       96.96     51.02 o 
  -3   3  -6      686.95      750.25     44.02 o 
  -1   3  -6      500.28      439.38     45.57 o 
   1   3  -6     6875.73     7136.19     88.57 o 
   3   3  -6      923.99      913.42     55.76 o 
   5   3  -6      397.56      400.44     33.08 o 
   7   3  -6       12.42       11.00     23.55 o 
   9   3  -6       73.70       34.47     32.19 o 
  11   3  -6      292.79      313.25     29.48 o 
  13   3  -6     2382.59     2307.94     37.92 o 
  15   3  -6      244.29      248.54     40.82 o 
  -6   4  -6      715.45      757.51     45.07 o 
  -4   4  -6     6618.18     6873.89    101.99 o 
  -2   4  -6     1053.89      946.58     52.95 o 
   0   4  -6     4883.86     4371.25     96.79 o 
   2   4  -6     5551.04     5000.05     85.68 o 
   4   4  -6    12112.75    11787.55    121.26 o 
   6   4  -6    12266.43    12135.24    155.05 o 
   8   4  -6     3767.76     4069.34     71.96 o 
  10   4  -6     2112.98     2272.92     61.64 o 
  12   4  -6     1208.27     1230.93     34.09 o 
  14   4  -6     2151.51     2227.94     39.33 o 
  16   4  -6      921.37      839.32     39.62 o 
  -7   5  -6      941.35      942.80     49.73 o 
  -5   5  -6      216.36      210.75     44.13 o 
  -3   5  -6     1468.14     1540.65     56.84 o 
  -1   5  -6       88.40       79.11     33.80 o 
   1   5  -6      770.29      740.31     39.46 o 
   3   5  -6     1108.32     1064.83     44.82 o 
   5   5  -6      400.13      404.81     49.01 o 
   7   5  -6      451.88      496.63     37.89 o 
   9   5  -6      178.38      142.19     36.41 o 
  11   5  -6     1045.64     1043.83     33.78 o 
  13   5  -6      216.09      251.99     34.65 o 
  15   5  -6       79.01       92.91     36.48 o 
  -8   6  -6      324.46      348.85     43.36 o 
  -6   6  -6      146.76      120.48     46.54 o 
  -4   6  -6     4054.35     4356.53     63.87 o 
  -2   6  -6     2364.87     2313.35     54.44 o 
   0   6  -6     5613.38     5437.55    198.65 o 
   2   6  -6     7248.35     6978.57     75.27 o 
   4   6  -6     1460.79     1319.67     45.64 o 
   6   6  -6     6206.08     6610.87    218.05 o 
   8   6  -6     2179.46     2177.24     45.20 o 
  10   6  -6     8906.66     9484.10     99.87 o 
  12   6  -6     3626.40     4020.73     45.01 o 
  14   6  -6      378.23      523.31     44.79 o 
  16   6  -6      422.18      333.53     42.99 o 
  -9   7  -6       34.09       83.71     40.39 o 
  -7   7  -6      184.90      209.43     42.52 o 
  -5   7  -6     1594.06     1691.29     63.17 o 
  -3   7  -6       53.19       25.48     65.60 o 
  -1   7  -6       91.59       95.17     52.43 o 
   1   7  -6      664.49      758.03     46.37 o 
   3   7  -6     1234.66     1285.17     49.47 o 
   5   7  -6      204.28      134.27     44.39 o 
   7   7  -6       82.51       24.70     42.04 o 
   9   7  -6      194.30      252.32     56.97 o 
  11   7  -6      797.24      870.68     38.81 o 
  13   7  -6      264.24      303.78     33.51 o 
  15   7  -6       12.54       11.40     35.24 o 
 -10   8  -6      113.65       80.19     70.88 o 
  -8   8  -6      479.25      493.91     43.42 o 
  -6   8  -6     2819.03     3011.94    103.57 o 
  -4   8  -6      547.87      543.28     42.48 o 
  -2   8  -6      594.39      671.82     44.69 o 
   0   8  -6      651.92      689.70     45.65 o 
   2   8  -6     7028.43     7370.20    130.08 o 
   4   8  -6     6959.32     7317.12    112.09 o 
   6   8  -6     2705.53     2802.22    212.14 o 
   8   8  -6     2923.22     3011.18     46.38 o 
  10   8  -6     2495.29     2522.45     90.28 o 
  12   8  -6     2422.73     2462.08     50.83 o 
  14   8  -6      575.02      616.72     38.68 o 
  -9   9  -6       48.68       66.39     43.25 o 
  -7   9  -6      369.97      324.89     43.69 o 
  -5   9  -6      410.35      362.32     47.27 o 
  -3   9  -6      353.87      323.38     50.10 o 
  -1   9  -6      209.71      203.94     42.48 o 
   1   9  -6     1010.32      927.13     40.78 o 
   3   9  -6      527.30      531.17     39.01 o 
   5   9  -6      342.19      297.66     94.90 o 
   7   9  -6      244.97      255.78     36.02 o 
   9   9  -6      342.43      386.20     47.19 o 
  11   9  -6       93.95       79.48     32.57 o 
  13   9  -6      270.02      267.09     36.68 o 
 -10  10  -6      431.88      350.97     42.24 o 
  -8  10  -6      299.60      329.02     44.77 o 
  -6  10  -6     1790.20     1832.86     46.12 o 
  -4  10  -6      960.01      956.03     66.72 o 
  -2  10  -6     1651.24     1779.36     54.35 o 
   0  10  -6      465.70      471.96     65.22 o 
   2  10  -6     1435.71     1538.84     55.91 o 
   4  10  -6     7339.07     7384.30    170.52 o 
   6  10  -6      783.39      775.90    105.02 o 
   8  10  -6     2280.33     2270.32     44.25 o 
  10  10  -6      872.61      959.76     86.20 o 
  12  10  -6      573.89      606.20     54.71 o 
  -9  11  -6       79.78       54.03     45.72 o 
  -7  11  -6      432.34      380.33     56.05 o 
  -5  11  -6       67.85       61.72     47.42 o 
  -3  11  -6      308.43      383.21     48.75 o 
  -1  11  -6     1100.39     1111.33     38.78 o 
   1  11  -6      528.80      579.79     42.83 o 
   3  11  -6      909.17      916.43     71.78 o 
   5  11  -6      232.58      208.75     49.09 o 
   7  11  -6     1645.46     1613.76     52.98 o 
   9  11  -6       38.32       -0.66     36.36 o 
  11  11  -6       43.90      -23.72     56.40 o 
  13  11  -6        7.09       31.20     32.27 o 
  -8  12  -6      484.17      378.12     90.61 o 
  -6  12  -6      238.20      217.03     58.96 o 
  -4  12  -6      200.96      204.05     39.01 o 
  -2  12  -6     3442.25     3526.43     58.68 o 
   0  12  -6     4563.20     4600.96     55.63 o 
   2  12  -6      485.86      471.10     49.27 o 
   4  12  -6       51.44       36.63     42.51 o 
   6  12  -6     1420.09     1379.34     45.08 o 
   8  12  -6     1626.60     1698.64    107.67 o 
  10  12  -6      671.34      572.42     58.91 o 
  12  12  -6       96.32      110.52     58.93 o 
  -7  13  -6      135.95      120.02     47.64 o 
  -5  13  -6        4.74       66.52     57.54 o 
  -3  13  -6      216.83      206.46     57.97 o 
  -1  13  -6      130.19      138.57     38.16 o 
   1  13  -6      435.64      406.70     89.63 o 
   3  13  -6      211.29      189.34     47.59 o 
   5  13  -6      743.05      764.56     73.58 o 
   7  13  -6      269.79      316.82     49.08 o 
   9  13  -6      231.70      236.36    134.77 o 
  -4  14  -6      773.00      798.22     44.60 o 
  -2  14  -6      557.66      601.86     50.21 o 
   0  14  -6      950.95      964.65     58.40 o 
   2  14  -6      569.32      584.86     57.21 o 
   4  14  -6      739.24      751.14     55.64 o 
   6  14  -6      844.55     1006.08    109.60 o 
   8  14  -6      290.43      295.14     60.14 o 
  -3  15  -6      107.60      124.94     40.95 o 
  -1  15  -6      114.08      100.45     81.04 o 
   1  15  -6      465.29      437.02     49.22 o 
   3  15  -6       40.03       50.78     58.98 o 
   5  15  -6      352.36      284.10     43.52 o 
   7  15  -6      179.88       43.64     56.11 o 
   0  16  -6      392.94      341.63     49.89 o 
   2  16  -6      436.29      149.22    138.54 o 
   4  16  -6      581.65      409.47     59.99 o 
 -13   1  -5      125.92      125.29    106.01 o 
 -11   1  -5     2326.76     2434.06    118.68 o 
  -9   1  -5     2001.58     2075.53    120.86 o 
  -7   1  -5     8860.93     9075.15    234.07 o 
  -3   1  -5     6367.34     6154.71    144.66 o 
  -1   1  -5    21344.95    21823.17    190.61 o 
   1   1  -5      748.54      663.00     49.08 o 
   3   1  -5     4656.75     4068.56     76.46 o 
   5   1  -5     2881.03     2549.27     53.67 o 
   7   1  -5     6926.89     6601.38    139.62 o 
   9   1  -5     5995.36     6309.41     69.76 o 
  11   1  -5     2607.03     2833.66     46.69 o 
  13   1  -5     4011.28     4343.13     45.90 o 
  15   1  -5     1943.56     1902.49     74.28 o 
  17   1  -5      776.92      558.62     38.23 o 
 -12   2  -5      130.35      136.21    125.40 o 
 -10   2  -5      168.69      144.06     92.69 o 
  -4   2  -5       81.01       72.82     41.22 o 
  -2   2  -5      184.84      167.58     54.32 o 
   0   2  -5    24266.46    26374.60    190.81 o 
   2   2  -5     1463.59     1228.14     50.67 o 
   4   2  -5     5467.50     5302.42    126.11 o 
   6   2  -5     3921.11     3934.07     67.54 o 
   8   2  -5      961.89      946.90     30.68 o 
  10   2  -5     1491.77     1545.98     55.87 o 
  12   2  -5      800.63      826.76     34.17 o 
  14   2  -5      152.94      152.22     28.91 o 
  16   2  -5       49.82       12.46     39.48 o 
  -5   3  -5     2448.22     2325.97     57.84 o 
  -3   3  -5    15520.13    16275.62    137.22 o 
  -1   3  -5     3882.02     3595.08     79.11 o 
   1   3  -5    19831.03    19555.32    543.12 o 
   3   3  -5     7707.11     6930.62     80.39 o 
   5   3  -5     3835.38     3560.73     47.86 o 
   7   3  -5     6811.09     6512.26    150.75 o 
   9   3  -5     3362.24     3452.77     43.96 o 
  11   3  -5     4297.11     4667.43     66.45 o 
  13   3  -5     1151.54     1208.99     33.31 o 
  15   3  -5     1928.07     2018.91     42.12 o 
  -8   4  -5       81.09       74.68     66.15 o 
  -6   4  -5     1935.82     1877.77     69.86 o 
  -4   4  -5      151.88      156.66     41.65 o 
  -2   4  -5      103.12      128.15     35.43 o 
   0   4  -5     1096.24     1185.96     56.92 o 
   2   4  -5     2833.48     2705.90     58.65 o 
   4   4  -5     3185.77     3101.61     54.96 o 
   6   4  -5      140.76      155.12     41.81 o 
   8   4  -5      756.49      820.31     35.56 o 
  10   4  -5      153.04      139.04     32.39 o 
  12   4  -5     1621.48     1715.96     84.69 o 
  14   4  -5      142.05      115.85     32.54 o 
  16   4  -5      397.78      253.01     34.43 o 
  -9   5  -5      790.44      751.97     67.37 o 
  -7   5  -5     3299.12     3473.04     67.85 o 
  -5   5  -5     4073.28     3925.08     59.13 o 
  -3   5  -5     3735.31     3548.66    118.81 o 
  -1   5  -5     3800.75     3550.28     89.49 o 
   1   5  -5    19048.45    19819.16    550.29 o 
   3   5  -5    10765.27    10333.59    160.79 o 
   5   5  -5    13883.52    14193.48    574.93 o 
   7   5  -5     4549.87     4718.72     82.22 o 
   9   5  -5     3873.94     4276.23     48.62 o 
  11   5  -5     1803.14     1890.68     69.59 o 
  13   5  -5      818.00      885.57     31.87 o 
  15   5  -5      416.44      419.18     41.65 o 
 -10   6  -5      311.15      307.41     58.26 o 
  -8   6  -5      386.58      441.41     46.86 o 
  -6   6  -5      525.81      541.48     51.50 o 
  -4   6  -5      417.80      426.61     52.47 o 
  -2   6  -5     2860.09     2916.33     57.55 o 
   0   6  -5     1347.64     1444.49     54.24 o 
   2   6  -5      754.10      748.50     47.43 o 
   4   6  -5     3401.90     3436.89    112.02 o 
   6   6  -5     1327.36     1298.03     57.82 o 
   8   6  -5      326.75      317.00     67.76 o 
  10   6  -5     1052.22     1073.39     32.06 o 
  12   6  -5      516.38      472.67     30.88 o 
  14   6  -5       11.20      -13.95     32.17 o 
  16   6  -5        4.58      -51.24     51.24 o 
 -11   7  -5      318.95      291.50     53.32 o 
  -9   7  -5       84.43       72.91     42.68 o 
  -7   7  -5       89.85       72.48     32.97 o 
  -5   7  -5     4806.25     5193.62     71.09 o 
  -3   7  -5     4444.73     4361.61     58.65 o 
  -1   7  -5     7688.40     7873.46    128.45 o 
   1   7  -5     2975.14     2849.21     58.19 o 
   3   7  -5    13057.16    13305.62    146.84 o 
   5   7  -5     6338.21     6218.12    216.53 o 
   7   7  -5     4525.42     4863.08     85.89 o 
   9   7  -5     3987.44     4327.73    132.53 o 
  11   7  -5     1289.62     1327.44     34.39 o 
  13   7  -5      464.24      468.96     55.38 o 
  15   7  -5       12.16      -31.20     39.57 o 
 -12   8  -5       24.60       15.23     50.49 o 
 -10   8  -5      114.44      126.31     70.43 o 
  -8   8  -5      250.84      224.31     37.42 o 
  -6   8  -5      470.64      480.92     40.45 o 
  -4   8  -5      122.05      186.63     35.33 o 
  -2   8  -5      596.66      520.98     39.49 o 
   0   8  -5      244.34      347.67     88.02 o 
   2   8  -5      513.40      499.80     45.92 o 
   4   8  -5      193.49      244.14     46.87 o 
   6   8  -5       58.68       29.25     62.79 o 
   8   8  -5      520.31      565.48     42.06 o 
  10   8  -5      318.68      322.93     33.80 o 
  12   8  -5      361.86      354.96     30.08 o 
  14   8  -5      154.29      140.23     37.05 o 
 -11   9  -5      605.68      654.06     78.31 o 
  -9   9  -5      315.26      291.29     37.48 o 
  -7   9  -5     2791.22     2588.63     49.85 o 
  -5   9  -5      850.24      853.66     56.02 o 
  -3   9  -5      229.71      295.29     81.93 o 
  -1   9  -5     1375.28     1490.71     71.13 o 
   1   9  -5     8614.16     8884.01    280.93 o 
   3   9  -5     9396.65     9974.88    387.82 o 
   5   9  -5     6034.86     6216.65     74.47 o 
   7   9  -5      668.56      654.58    114.99 o 
   9   9  -5      453.86      516.82     89.47 o 
  11   9  -5     1446.20     1435.04     54.10 o 
  13   9  -5      586.90      510.07     42.59 o 
 -10  10  -5      192.43      232.60     45.30 o 
  -8  10  -5        1.74       35.99     49.03 o 
  -6  10  -5      560.65      520.62     78.08 o 
  -4  10  -5       54.07       13.69     38.23 o 
  -2  10  -5     1888.53     1942.44     82.87 o 
   0  10  -5       99.04        7.63     51.22 o 
   2  10  -5      176.37      101.71     43.21 o 
   4  10  -5      686.34      704.98     57.21 o 
   6  10  -5      179.20      227.11     40.74 o 
   8  10  -5      461.90      507.93     49.09 o 
  10  10  -5      550.29      508.25     82.54 o 
  12  10  -5       33.11       27.57     45.77 o 
  -9  11  -5      259.59      238.02     40.33 o 
  -7  11  -5      284.31      246.40     37.71 o 
  -5  11  -5      816.35      812.09     41.35 o 
  -3  11  -5     1524.39     1458.72    101.20 o 
  -1  11  -5     4850.13     4965.87    274.60 o 
   1  11  -5      693.82      700.84     64.53 o 
   3  11  -5      851.49      873.16     43.15 o 
   5  11  -5      987.75     1151.97    114.13 o 
   7  11  -5     3054.53     2961.51     91.21 o 
   9  11  -5      934.92     1003.98     62.59 o 
  11  11  -5      254.88      242.85     46.69 o 
  13  11  -5      472.26      390.48     97.03 o 
  -8  12  -5      123.44      130.25     39.59 o 
  -6  12  -5       75.49       71.35     53.35 o 
  -4  12  -5      122.00      148.35     69.71 o 
  -2  12  -5      455.07      452.21     39.88 o 
   0  12  -5     1709.60     1748.28     40.96 o 
   2  12  -5      273.86      289.26     61.11 o 
   4  12  -5       12.33      108.53     63.51 o 
   6  12  -5      646.36      605.79     41.51 o 
   8  12  -5      480.36      462.55     43.34 o 
  10  12  -5       89.18       78.89     40.38 o 
  12  12  -5      110.76       42.42     46.59 o 
  -7  13  -5      264.91      169.73     46.50 o 
  -5  13  -5      606.20      663.02     58.32 o 
  -3  13  -5     1648.84     1518.12    109.91 o 
  -1  13  -5      814.37      913.64     42.35 o 
   1  13  -5      774.90      804.01     41.87 o 
   3  13  -5      348.10      305.81     85.06 o 
   5  13  -5      515.04      508.58     47.17 o 
   7  13  -5     1347.91     1196.92     50.04 o 
   9  13  -5      440.39      372.90     97.99 o 
  -6  14  -5       89.82       60.60     39.85 o 
  -4  14  -5      417.80      378.53    109.62 o 
  -2  14  -5      184.73      159.01     59.19 o 
   0  14  -5      633.47      653.79     38.78 o 
   2  14  -5      497.81      552.31     53.92 o 
   4  14  -5      145.12       80.89     41.15 o 
   6  14  -5      776.83      895.81     52.03 o 
   8  14  -5       10.06       23.30     48.15 o 
  -3  15  -5      341.57      206.83     49.89 o 
  -1  15  -5      145.51      123.30    102.43 o 
   1  15  -5      949.41      988.90     51.00 o 
   3  15  -5      334.66      335.56    103.75 o 
   5  15  -5      351.09      347.05    149.64 o 
   7  15  -5       98.85      165.81     46.79 o 
  -2  16  -5      104.95       92.60     60.81 o 
   0  16  -5      203.66      138.51     49.12 o 
   2  16  -5      354.04      338.77     49.49 o 
   4  16  -5      419.25      374.89     50.37 o 
 -14   0  -4      221.79      249.42     94.40 o 
  -2   0  -4     3589.03     3306.56    185.08 o 
   0   0  -4     4306.69     3798.33    174.36 o 
   4   0  -4     2291.21     1863.64     89.29 o 
   6   0  -4    14160.79    15006.78    143.74 o 
   8   0  -4     4182.64     3794.53     82.72 o 
  10   0  -4     6040.83     6091.78     84.48 o 
  12   0  -4      399.40      428.90     35.13 o 
  14   0  -4     1635.89     1718.51     60.02 o 
  16   0  -4     1246.78     1116.04     49.67 o 
 -13   1  -4       10.08       23.97     88.57 o 
 -11   1  -4       28.33       31.04     66.88 o 
  -9   1  -4       48.79       44.14     69.13 o 
  -3   1  -4      218.72      213.43     48.82 o 
  -1   1  -4     2545.22     2284.04     84.56 o 
   1   1  -4    37983.11    42706.67    291.77 o 
   3   1  -4    16170.59    15187.92    310.63 o 
   5   1  -4     1914.72     1876.96     46.31 o 
   7   1  -4       37.24       70.69     30.49 o 
   9   1  -4      583.87      622.58     43.69 o 
  11   1  -4      785.49      864.36     31.56 o 
  13   1  -4      490.59      496.31     31.08 o 
  15   1  -4       38.52        5.00     34.12 o 
  17   1  -4       34.36       54.40     55.70 o 
 -14   2  -4     1157.19     1068.03    124.16 o 
 -12   2  -4     1326.71     1471.73    117.74 o 
 -10   2  -4     1562.92     1632.08     92.49 o 
  -8   2  -4     1877.31     1885.51    104.37 o 
  -6   2  -4     5368.07     5344.85    186.77 o 
  -4   2  -4     3897.01     3564.31     71.47 o 
  -2   2  -4    12152.20    11386.06    133.80 o 
   0   2  -4    18176.15    17710.69    151.15 o 
   2   2  -4      352.91      327.90     51.99 o 
   4   2  -4    14909.12    14845.30     97.02 o 
   6   2  -4     6453.89     6218.57     74.69 o 
   8   2  -4     7487.52     7370.39     67.09 o 
  10   2  -4     3408.02     3468.50     41.06 o 
  12   2  -4     1517.93     1612.53     38.66 o 
  14   2  -4      891.19      900.25     32.48 o 
  16   2  -4      375.25      363.17     31.56 o 
 -13   3  -4       38.75       21.86    103.85 o 
 -11   3  -4       35.93        7.41     77.77 o 
  -9   3  -4      763.27      730.62     81.73 o 
  -7   3  -4      566.99      527.61     61.02 o 
  -5   3  -4      356.78      365.51     43.19 o 
  -3   3  -4     1630.93     1573.58     57.83 o 
  -1   3  -4      115.33       72.27     53.17 o 
   1   3  -4      282.98      224.96     48.47 o 
   3   3  -4     2808.99     2672.02     62.27 o 
   5   3  -4      250.22      261.09     36.98 o 
   7   3  -4       14.65       -0.19     24.06 o 
   9   3  -4      655.73      633.91     34.69 o 
  11   3  -4      175.60      226.11     35.36 o 
  13   3  -4      784.20      781.02     35.26 o 
  15   3  -4       88.41       76.53     35.78 o 
  -8   4  -4     1708.04     1895.92     82.09 o 
  -6   4  -4     2404.59     2555.53     63.22 o 
  -4   4  -4     3624.48     3440.13     58.66 o 
  -2   4  -4    14986.98    14622.76    115.56 o 
   0   4  -4    12474.21    12216.58     99.93 o 
   2   4  -4     5538.65     5114.62     72.65 o 
   4   4  -4     7794.70     7388.05    114.52 o 
   6   4  -4     5529.27     4917.50     56.24 o 
   8   4  -4     3677.02     3846.19     84.11 o 
  10   4  -4      667.31      732.21     35.81 o 
  12   4  -4     1588.13     1659.80     35.60 o 
  14   4  -4      796.66      744.37     34.51 o 
  16   4  -4      392.17      407.50     55.44 o 
  -9   5  -4       12.43       37.10     64.53 o 
  -7   5  -4      293.49      307.03     41.84 o 
  -5   5  -4      515.64      524.32     44.69 o 
  -3   5  -4      525.74      496.55     46.49 o 
  -1   5  -4      299.31      281.31     46.33 o 
   1   5  -4      263.54      262.30     41.14 o 
   3   5  -4       74.92      -17.26     51.63 o 
   5   5  -4      577.08      564.50     42.08 o 
   7   5  -4     1894.42     1924.51     45.47 o 
   9   5  -4      225.59      218.57     37.84 o 
  11   5  -4       11.88       41.87     33.61 o 
  13   5  -4      549.43      502.78     40.88 o 
  15   5  -4       51.41       36.32     35.98 o 
 -10   6  -4      572.12      672.13     49.41 o 
  -8   6  -4     1653.68     1710.14     47.19 o 
  -6   6  -4     2656.19     2645.08     67.31 o 
  -4   6  -4    17578.77    19605.37    225.69 o 
  -2   6  -4     3713.57     3696.71     86.64 o 
   0   6  -4     2529.56     2367.47     59.62 o 
   2   6  -4     8055.56     7713.54    162.40 o 
   4   6  -4     6050.21     5590.94     65.65 o 
   6   6  -4     3151.19     2910.51     52.94 o 
   8   6  -4      697.10      709.52     53.29 o 
  10   6  -4     1431.37     1520.62     45.82 o 
  12   6  -4     1080.59     1210.60     52.40 o 
  14   6  -4      409.97      467.78     40.99 o 
 -11   7  -4       92.08      100.19     78.05 o 
  -9   7  -4      165.08      155.48     36.62 o 
  -7   7  -4      111.98      107.60     47.38 o 
  -5   7  -4     1424.92     1531.35     56.57 o 
  -3   7  -4      179.05      111.43     51.05 o 
  -1   7  -4      626.56      603.30     33.27 o 
   1   7  -4      163.55      170.02     41.04 o 
   3   7  -4     1006.78     1126.91     39.90 o 
   5   7  -4      160.89      196.41     45.40 o 
   7   7  -4     1563.91     1686.55     75.89 o 
   9   7  -4     1427.40     1427.32     60.97 o 
  11   7  -4      225.17      240.54     27.44 o 
  13   7  -4      130.51       98.75     37.51 o 
  15   7  -4       59.46       35.43     57.21 o 
 -12   8  -4      483.26      468.85     58.99 o 
 -10   8  -4      340.04      356.03     37.95 o 
  -8   8  -4     1177.82     1111.48     50.64 o 
  -6   8  -4     4591.17     4869.20    260.27 o 
  -4   8  -4     4175.51     4428.95     67.26 o 
  -2   8  -4     1630.56     1581.75     49.31 o 
   0   8  -4     6330.82     6424.88     96.66 o 
   2   8  -4     6448.16     6645.20     74.83 o 
   4   8  -4     4913.54     5113.28    115.99 o 
   6   8  -4     1662.43     1830.63     51.19 o 
   8   8  -4      216.55      198.85     41.79 o 
  10   8  -4     2059.26     2075.89     46.66 o 
  12   8  -4      796.86      807.83     37.50 o 
  14   8  -4      274.88      269.85     41.39 o 
 -11   9  -4      182.36      171.81     79.80 o 
  -9   9  -4      143.41      155.75     78.25 o 
  -7   9  -4      652.53      597.79     40.70 o 
  -5   9  -4      401.68      390.06     47.91 o 
  -3   9  -4      791.16      939.84     62.45 o 
  -1   9  -4     1050.84     1090.73     55.77 o 
   1   9  -4     1591.23     1702.40     82.90 o 
   3   9  -4     1586.19     1693.48     96.47 o 
   5   9  -4      802.89      845.22     46.82 o 
   7   9  -4      985.02     1060.76     68.31 o 
   9   9  -4       31.15       20.82     46.26 o 
  11   9  -4      121.62      151.38     62.55 o 
  13   9  -4       35.12       93.39     35.76 o 
 -10  10  -4      959.60      957.19    112.90 o 
  -8  10  -4      906.89      907.99     36.53 o 
  -6  10  -4     2078.81     1985.53     62.82 o 
  -4  10  -4      785.88      821.49     42.03 o 
  -2  10  -4     3690.87     3819.81     52.07 o 
   0  10  -4     2610.00     2737.69     55.63 o 
   2  10  -4     5933.41     6278.75    342.60 o 
   4  10  -4      645.38      710.21     44.52 o 
   6  10  -4      526.08      547.73     42.86 o 
   8  10  -4     2466.57     2538.33     98.13 o 
  10  10  -4     1440.60     1278.12     51.07 o 
  12  10  -4      276.90      324.75     61.09 o 
  -9  11  -4      158.33       91.71     46.80 o 
  -7  11  -4       22.92       85.79     46.51 o 
  -5  11  -4       96.51      140.86     36.78 o 
  -3  11  -4      334.15      381.57     35.16 o 
  -1  11  -4      788.04      839.37     85.87 o 
   1  11  -4     1658.29     1703.19    133.85 o 
   3  11  -4       19.82       25.42     34.68 o 
   5  11  -4     1825.37     1738.80     47.70 o 
   7  11  -4      152.73      164.22     40.02 o 
   9  11  -4      220.77      236.21     38.29 o 
  11  11  -4       94.15       86.90     40.86 o 
  13  11  -4        0.92      -33.74     38.02 o 
  -8  12  -4      950.19      964.95     99.08 o 
  -6  12  -4      301.90      291.97     37.34 o 
  -4  12  -4     1601.74     1806.11     52.18 o 
  -2  12  -4     2469.59     2642.11     71.18 o 
   0  12  -4     1375.79     1402.87     45.37 o 
   2  12  -4      167.64      200.73     40.13 o 
   4  12  -4      972.20     1040.11     43.99 o 
   6  12  -4     2513.71     2642.70     49.85 o 
   8  12  -4     2078.35     1966.38     85.46 o 
  10  12  -4      183.47      284.24     46.69 o 
  12  12  -4      437.46      396.02     56.12 o 
  -7  13  -4       65.50       35.18     45.64 o 
  -5  13  -4      130.65      138.23     41.61 o 
  -3  13  -4      842.22      810.32     42.67 o 
  -1  13  -4      206.41      215.45     34.51 o 
   1  13  -4      150.19      183.23     38.61 o 
   3  13  -4      123.54       53.56     39.08 o 
   5  13  -4      253.62      192.53     52.19 o 
   7  13  -4      791.30      827.26     61.66 o 
   9  13  -4       65.03       79.09     77.72 o 
  11  13  -4       17.37       17.00     58.31 o 
  -6  14  -4      239.51      209.70     40.47 o 
  -4  14  -4      108.02       58.71     48.55 o 
  -2  14  -4      987.16      998.56     47.92 o 
   0  14  -4      743.54      837.59     39.24 o 
   2  14  -4      389.15      411.91     46.78 o 
   4  14  -4      756.99      795.84     43.80 o 
   6  14  -4     1145.91     1235.45     46.90 o 
   8  14  -4      628.26      572.58     51.95 o 
  -5  15  -4      260.32      120.31     58.65 o 
  -3  15  -4       75.24       83.04     47.40 o 
  -1  15  -4      201.80      133.80     75.14 o 
   1  15  -4      272.16      220.99     48.50 o 
   3  15  -4      273.95      274.28     49.19 o 
   5  15  -4      112.62       74.45     49.07 o 
   7  15  -4      175.46      119.51     49.33 o 
  -2  16  -4       84.41      103.49     47.70 o 
   0  16  -4      335.31      292.75    193.71 o 
   2  16  -4      436.94      414.15     60.59 o 
   4  16  -4      612.42      440.09     75.06 o 
 -15   1  -3     1143.12      981.45    107.48 o 
 -13   1  -3      254.38      243.90     90.33 o 
 -11   1  -3     2703.15     2604.84     97.27 o 
  -3   1  -3      481.51      398.30     69.83 o 
  -1   1  -3    19441.33    19224.05    208.85 o 
   1   1  -3     5007.94     4137.28    131.08 o 
   3   1  -3      551.05      517.21     54.71 o 
   5   1  -3     4463.64     3645.38     57.81 o 
   7   1  -3     2921.76     2599.90     46.25 o 
   9   1  -3     3766.30     3836.99    135.73 o 
  11   1  -3     2777.49     3006.83     62.28 o 
  13   1  -3     1030.19     1054.66     27.87 o 
  15   1  -3     1222.35     1378.12     46.42 o 
 -14   2  -3       37.29       41.35     90.31 o 
 -12   2  -3      547.78      499.85     75.08 o 
 -10   2  -3     1028.39     1052.46     71.52 o 
  -8   2  -3      326.09      316.81     91.02 o 
  -6   2  -3      335.04      365.57     41.80 o 
  -4   2  -3      839.37      799.42     52.04 o 
  -2   2  -3     1929.22     1706.80     61.86 o 
   0   2  -3    38273.82    43545.97    261.00 o 
   2   2  -3     2481.13     1947.45     71.25 o 
   4   2  -3     1836.79     1635.74     52.31 o 
   6   2  -3     1817.86     1858.68     37.43 o 
   8   2  -3      276.94      297.65     30.03 o 
  10   2  -3     1173.26     1293.14     40.42 o 
  12   2  -3     1006.93      974.36     40.23 o 
  14   2  -3       90.58      112.37     37.20 o 
  16   2  -3       88.07       76.70     35.69 o 
 -13   3  -3     1454.19     1548.03    106.91 o 
 -11   3  -3     1087.15     1162.01     82.22 o 
  -9   3  -3     1795.45     1870.32     95.68 o 
  -7   3  -3     3045.09     3174.32     74.79 o 
  -5   3  -3     5717.69     5394.42    198.71 o 
  -3   3  -3    10071.95     9649.98     97.68 o 
  -1   3  -3      109.12       97.50     42.41 o 
   1   3  -3    10141.99     8949.36    156.03 o 
   3   3  -3     1160.87      912.29     55.57 o 
   5   3  -3     3438.80     2953.96     54.39 o 
   7   3  -3     5331.75     4863.55     45.10 o 
   9   3  -3     3394.12     3358.01     61.35 o 
  11   3  -3     1189.35     1265.33     32.79 o 
  13   3  -3     1224.57     1227.52     35.90 o 
  15   3  -3      694.73      763.57     37.63 o 
 -14   4  -3      172.91      187.38     93.44 o 
 -12   4  -3       45.26       54.54     81.58 o 
 -10   4  -3      216.26      198.55     37.34 o 
  -8   4  -3     1259.78     1255.95     49.52 o 
  -6   4  -3      980.74     1052.00     55.31 o 
  -4   4  -3     3449.46     3533.15     63.92 o 
  -2   4  -3     4724.02     4596.88    153.65 o 
   0   4  -3     3435.72     3487.53     74.29 o 
   2   4  -3     3061.47     2778.24     63.69 o 
   4   4  -3     3185.87     3173.50     65.57 o 
   6   4  -3      165.30      150.91     42.84 o 
   8   4  -3      230.69      235.39     33.70 o 
  10   4  -3       81.81       67.88     29.45 o 
  12   4  -3      150.78      180.25     39.23 o 
  14   4  -3      143.04      102.04     33.16 o 
  16   4  -3      199.25      137.78     35.97 o 
 -11   5  -3      740.29      655.77     67.35 o 
  -9   5  -3     2402.67     2496.76     66.38 o 
  -7   5  -3      561.73      563.11     43.75 o 
  -5   5  -3     3825.89     3615.07     54.94 o 
  -3   5  -3     8712.65     8555.81     81.16 o 
  -1   5  -3     7236.18     6809.13     76.10 o 
   1   5  -3     2806.06     2496.49    109.08 o 
   3   5  -3     8436.41     7835.69    188.45 o 
   5   5  -3     5689.86     5271.88     76.84 o 
   7   5  -3     3637.25     3696.17    341.05 o 
   9   5  -3      256.86      267.47     41.86 o 
  11   5  -3     1717.42     1832.20     57.42 o 
  13   5  -3     1014.66     1036.20     59.66 o 
  15   5  -3      532.90      546.41     37.36 o 
 -12   6  -3      325.33      404.62     79.08 o 
 -10   6  -3        7.17       61.30     44.17 o 
  -8   6  -3       16.23       23.38     38.36 o 
  -6   6  -3      393.10      455.30     42.66 o 
  -4   6  -3     1884.71     1869.50     46.73 o 
  -2   6  -3     3765.75     3778.51     65.51 o 
   0   6  -3     2182.74     2317.93     60.56 o 
   2   6  -3     4109.53     4272.61    121.98 o 
   4   6  -3      802.27      789.94     43.70 o 
   6   6  -3     2297.87     2372.91     58.54 o 
   8   6  -3      191.32      248.01     42.14 o 
  10   6  -3       87.12       53.22     30.94 o 
  12   6  -3      118.87       99.95     29.44 o 
  14   6  -3       14.69        2.90     36.04 o 
 -13   7  -3      531.18      416.78     60.63 o 
 -11   7  -3      307.35      345.58     65.20 o 
  -9   7  -3      323.50      293.40     39.07 o 
  -7   7  -3     2404.31     2550.16     82.47 o 
  -5   7  -3     6199.19     6280.04    110.75 o 
  -3   7  -3     4698.74     4639.64     57.75 o 
  -1   7  -3     2389.58     2158.38     53.03 o 
   1   7  -3     6114.43     6018.81     67.39 o 
   3   7  -3    11808.88    11822.11    270.72 o 
   5   7  -3     1308.84     1159.10     44.23 o 
   7   7  -3     1009.85      966.87     40.35 o 
   9   7  -3     2051.69     2175.62    114.85 o 
  11   7  -3     1271.96     1345.96     37.50 o 
  13   7  -3      787.28      714.95     62.29 o 
  15   7  -3       11.92        0.86     35.54 o 
 -12   8  -3      285.52      260.41     79.00 o 
 -10   8  -3      278.90      297.52     37.59 o 
  -8   8  -3      842.18      774.26     65.25 o 
  -6   8  -3      572.66      601.99     50.27 o 
  -4   8  -3     1134.71     1188.69     46.75 o 
  -2   8  -3      558.38      496.63     44.35 o 
   0   8  -3     2349.53     2319.08     87.68 o 
   2   8  -3      497.50      496.31     36.11 o 
   4   8  -3     2926.71     3093.16     97.42 o 
   6   8  -3      453.58      436.31     85.07 o 
   8   8  -3      244.63      301.72     40.22 o 
  10   8  -3     1983.04     2008.22     42.09 o 
  12   8  -3       82.97       75.44     29.01 o 
  14   8  -3       87.13       67.54     33.06 o 
 -11   9  -3     1194.91     1229.84     64.55 o 
  -9   9  -3      961.98      939.53     46.09 o 
  -7   9  -3     2153.87     2302.07    160.31 o 
  -5   9  -3     1328.62     1416.60     69.76 o 
  -3   9  -3     2642.12     2775.16     77.48 o 
  -1   9  -3     4802.93     5283.90     93.36 o 
   1   9  -3     4737.58     4974.61     82.21 o 
   3   9  -3     6355.73     6652.15     67.84 o 
   5   9  -3     2402.29     2498.62    101.65 o 
   7   9  -3      942.51      963.03     40.41 o 
   9   9  -3      935.45      929.87     42.29 o 
  11   9  -3     1093.04     1168.71     77.64 o 
  13   9  -3      372.03      351.50     46.15 o 
 -10  10  -3      291.62      304.31     40.72 o 
  -8  10  -3      172.52      239.90     42.74 o 
  -6  10  -3     1429.89     1419.08     44.14 o 
  -4  10  -3      197.98      169.22     34.15 o 
  -2  10  -3     1527.59     1582.87     47.69 o 
   0  10  -3     1017.63      923.26     53.50 o 
   2  10  -3      851.04      941.72     65.03 o 
   4  10  -3      376.14      373.63     37.35 o 
   6  10  -3      542.77      585.84     56.76 o 
   8  10  -3      348.62      320.58     49.69 o 
  10  10  -3      110.98      123.04     48.21 o 
  12  10  -3      224.22      219.71     45.57 o 
 -11  11  -3      487.35      374.90     41.72 o 
  -9  11  -3     1117.50     1068.12     45.24 o 
  -7  11  -3     1071.30     1047.43     49.17 o 
  -5  11  -3     1412.36     1496.91     39.96 o 
  -3  11  -3     2553.63     2634.46     50.28 o 
  -1  11  -3     3223.53     3499.20    103.12 o 
   1  11  -3     1564.61     1664.78     42.65 o 
   3  11  -3      170.47      147.32     58.09 o 
   5  11  -3     3483.01     3664.09    140.29 o 
   7  11  -3     1814.12     1850.43     47.79 o 
   9  11  -3     1823.53     1915.65     45.07 o 
  11  11  -3      459.18      433.04     71.70 o 
 -10  12  -3      140.24       52.92     46.16 o 
  -8  12  -3      472.74      512.02     41.15 o 
  -6  12  -3      191.02      185.90     45.30 o 
  -4  12  -3      237.67      307.41     45.64 o 
  -2  12  -3      434.57      424.82     40.28 o 
   0  12  -3      135.13      215.46     49.05 o 
   2  12  -3        7.67       45.62     39.54 o 
   4  12  -3      717.21      748.64     42.33 o 
   6  12  -3      546.12      513.58     51.42 o 
   8  12  -3      556.72      474.00     36.81 o 
  10  12  -3       16.76       -6.45     41.02 o 
  12  12  -3      150.46      -13.84     47.24 o 
  -9  13  -3      509.02      299.83     48.29 o 
  -7  13  -3     1178.63     1261.87     99.02 o 
  -5  13  -3      813.67      752.74     36.13 o 
  -3  13  -3      544.27      609.04     34.62 o 
  -1  13  -3      900.95     1048.51     63.11 o 
   1  13  -3      894.58      957.23     43.46 o 
   3  13  -3     1395.59     1480.50     39.98 o 
   5  13  -3      662.68      618.86     36.54 o 
   7  13  -3     2424.32     2523.17     61.10 o 
   9  13  -3      746.39      734.20     83.01 o 
  -6  14  -3       84.58      144.22     56.03 o 
  -4  14  -3      142.52      257.05     40.15 o 
  -2  14  -3       38.41       30.64     66.03 o 
   0  14  -3      301.07      268.26     34.69 o 
   2  14  -3      156.30      138.70     33.64 o 
   4  14  -3       91.31       60.32     40.74 o 
   6  14  -3      268.88      265.89     61.13 o 
   8  14  -3      111.62       25.63     42.70 o 
  -5  15  -3      305.30      320.56    107.99 o 
  -3  15  -3      284.32      264.05     48.52 o 
  -1  15  -3      781.95      833.71    128.53 o 
   1  15  -3      504.96      489.66     49.94 o 
   3  15  -3      352.76      430.74     59.99 o 
   5  15  -3      704.88      574.41     66.29 o 
   7  15  -3      688.86      716.33    222.38 o 
  -2  16  -3       60.64       50.02     41.39 o 
   0  16  -3      183.80      137.63     48.86 o 
   2  16  -3      224.48       84.38     49.39 o 
   4  16  -3       87.07       22.20     42.75 o 
   2   0  -2    16057.93    15309.32    245.13 o 
   4   0  -2     6233.87     5510.38    107.90 o 
   6   0  -2     6636.39     6370.63     94.78 o 
   8   0  -2     7114.78     6981.30     98.92 o 
  10   0  -2     5746.62     5920.01     59.29 o 
  12   0  -2      119.71      194.25     38.04 o 
  14   0  -2     2294.82     2258.66     78.93 o 
  16   0  -2      573.26      502.82     62.13 o 
 -15   1  -2        0.31       -0.58     75.48 o 
 -13   1  -2      558.09      527.69     92.24 o 
  -5   1  -2     2371.29     2385.83     72.38 o 
  -3   1  -2    12167.58    11965.55    132.13 o 
  -1   1  -2     1633.68     1207.37     74.26 o 
   1   1  -2       41.76       52.86     61.74 o 
   3   1  -2    17783.48    16707.03    523.58 o 
   5   1  -2     4043.75     4002.24    147.53 o 
   7   1  -2     3024.36     3181.49     42.03 o 
   9   1  -2        2.16       14.67     31.95 o 
  11   1  -2      369.07      347.32     36.29 o 
  13   1  -2      273.77      284.30     24.88 o 
  15   1  -2       96.63      108.48     29.94 o 
 -14   2  -2      804.09      861.75     97.63 o 
 -12   2  -2      617.24      628.05     74.86 o 
 -10   2  -2      923.99      949.73     76.01 o 
  -8   2  -2     4942.02     5119.47    183.67 o 
  -6   2  -2       92.49      102.50     49.10 o 
  -4   2  -2     1397.25     1189.35     64.30 o 
  -2   2  -2     7272.58     6348.92    224.85 o 
   0   2  -2     8576.65     7610.84    128.80 o 
   2   2  -2     2144.68     1816.82     73.48 o 
   4   2  -2       86.16       95.59     42.92 o 
   6   2  -2    10661.15    10411.40    192.55 o 
   8   2  -2     6155.53     5797.21    109.69 o 
  10   2  -2     5022.36     5609.81     83.20 o 
  12   2  -2      651.20      709.79     32.72 o 
  14   2  -2      710.69      698.96     30.57 o 
  16   2  -2      861.26      839.45     93.14 o 
 -15   3  -2       51.89       98.85     93.65 o 
 -13   3  -2      264.11      312.60     89.96 o 
 -11   3  -2      174.11      176.89     69.84 o 
  -9   3  -2     3026.27     3070.51     58.55 o 
  -7   3  -2      208.33      223.56     42.62 o 
  -5   3  -2     2015.17     1967.48     67.84 o 
  -3   3  -2     7578.59     7122.16     85.34 o 
  -1   3  -2    11014.15    10444.23    113.10 o 
   1   3  -2      711.13      591.12     60.37 o 
   3   3  -2      116.96      128.78     51.77 o 
   5   3  -2     1092.60     1067.83     47.33 o 
   7   3  -2     1660.04     1676.25     34.91 o 
   9   3  -2     1054.66     1046.83     33.61 o 
  11   3  -2      810.64      845.23     41.39 o 
  13   3  -2      319.29      281.92     30.20 o 
  15   3  -2       11.13       -1.64     34.80 o 
 -14   4  -2      488.43      448.64     96.81 o 
 -12   4  -2     2072.91     2155.87     91.31 o 
 -10   4  -2     3008.53     3244.72    115.59 o 
  -8   4  -2      104.45      180.21     40.53 o 
  -6   4  -2     3596.97     3435.15     90.45 o 
  -4   4  -2     4434.49     4078.19     67.43 o 
  -2   4  -2    22537.50    23673.47    225.03 o 
   0   4  -2      380.66      366.62     53.48 o 
   2   4  -2     9376.22     8631.32    173.79 o 
   4   4  -2    12209.07    11340.78    101.53 o 
   6   4  -2     2718.39     2440.23     48.50 o 
   8   4  -2     3460.26     3756.32     43.36 o 
  10   4  -2       45.34       -3.64     35.90 o 
  12   4  -2     6586.67     6890.26     50.96 o 
  14   4  -2      900.79      791.36     35.34 o 
  16   4  -2      691.88      502.37     47.11 o 
 -13   5  -2      157.59      198.74     90.24 o 
 -11   5  -2      223.83      191.53     37.87 o 
  -9   5  -2      396.62      412.96     49.31 o 
  -7   5  -2      871.57      913.15     60.08 o 
  -5   5  -2      917.16      875.94     46.13 o 
  -3   5  -2     3125.65     3285.69     57.37 o 
  -1   5  -2      170.28      176.56     38.23 o 
   1   5  -2     1791.66     1688.24     49.58 o 
   3   5  -2     1040.59      917.73     47.08 o 
   5   5  -2      704.94      688.02     40.07 o 
   7   5  -2     2202.63     2278.95     82.84 o 
   9   5  -2       89.37       66.95     39.61 o 
  11   5  -2      313.61      360.97     31.45 o 
  13   5  -2      407.24      406.79     38.26 o 
  15   5  -2       65.44       43.69     35.97 o 
 -12   6  -2     1055.01      978.57     54.68 o 
 -10   6  -2      768.77      764.88     67.81 o 
  -8   6  -2     1759.56     1849.77     69.50 o 
  -6   6  -2     8876.80     9449.10    148.62 o 
  -4   6  -2    10369.73    10545.66    123.30 o 
  -2   6  -2     6682.98     6274.61    193.50 o 
   0   6  -2     1466.45     1355.43     63.38 o 
   2   6  -2     2517.09     2298.25     50.25 o 
   4   6  -2     9439.27     9355.26     77.02 o 
   6   6  -2     2103.53     1987.25     52.06 o 
   8   6  -2     2046.18     2231.77     51.68 o 
  10   6  -2     1246.31     1364.04     35.76 o 
  12   6  -2     1697.36     1819.91     38.98 o 
  14   6  -2     1115.05     1102.64     40.25 o 
 -13   7  -2      176.60      184.56     55.72 o 
 -11   7  -2      228.61      318.57     64.37 o 
  -9   7  -2      367.30      370.57     41.63 o 
  -7   7  -2     2509.90     2650.13     52.23 o 
  -5   7  -2      289.89      290.12     39.30 o 
  -3   7  -2      526.44      510.02     54.35 o 
  -1   7  -2        7.60       10.53     28.94 o 
   1   7  -2     2730.86     2948.34    140.05 o 
   3   7  -2      685.73      656.02     44.24 o 
   5   7  -2      168.86      171.03     43.46 o 
   7   7  -2      442.27      363.20     66.08 o 
   9   7  -2     1049.26      991.32     39.31 o 
  11   7  -2      172.10      187.51     29.59 o 
  13   7  -2      132.40      140.30     32.09 o 
  15   7  -2      138.94       54.93     40.04 o 
 -12   8  -2      233.95      216.70     58.58 o 
 -10   8  -2     1148.62     1106.40     42.85 o 
  -8   8  -2     2989.36     3090.67    109.03 o 
  -6   8  -2     3254.36     3472.03     58.93 o 
  -4   8  -2     3400.62     3390.80     51.49 o 
  -2   8  -2     2662.74     2587.06     89.51 o 
   0   8  -2     9764.17    10176.54     74.95 o 
   2   8  -2     3500.50     3462.65     87.82 o 
   4   8  -2     2769.29     2724.72     56.18 o 
   6   8  -2      972.27      894.24     41.84 o 
   8   8  -2      484.19      581.30     37.27 o 
  10   8  -2     4031.05     4365.49     97.86 o 
  12   8  -2      995.57     1076.01     36.00 o 
  14   8  -2      547.29      545.62     40.21 o 
 -13   9  -2      112.52      112.06     55.13 o 
 -11   9  -2      375.82      490.36     78.14 o 
  -9   9  -2      196.23      192.04     36.78 o 
  -7   9  -2      383.63      345.13     47.10 o 
  -5   9  -2      278.82      296.61     36.18 o 
  -3   9  -2      821.48      774.92     89.26 o 
  -1   9  -2     1365.95     1480.09     48.51 o 
   1   9  -2       88.31       78.45     43.29 o 
   3   9  -2      199.88      235.48     43.70 o 
   5   9  -2      220.74      262.60     38.45 o 
   7   9  -2       32.90       48.76     50.58 o 
   9   9  -2      597.54      630.55     36.15 o 
  11   9  -2      359.10      336.51     33.98 o 
  13   9  -2      166.22       75.32     41.51 o 
 -12  10  -2      594.46      513.93     60.36 o 
 -10  10  -2     1138.74     1344.11    164.19 o 
  -8  10  -2      628.72      607.48     36.66 o 
  -6  10  -2     2145.84     2195.07    174.33 o 
  -4  10  -2     1897.85     1998.63     49.18 o 
  -2  10  -2     2041.93     2037.67     49.90 o 
   0  10  -2     5308.80     5721.72     63.21 o 
   2  10  -2     2326.56     2456.28     87.64 o 
   4  10  -2      683.40      749.94     45.76 o 
   6  10  -2     1630.92     1766.25     48.92 o 
   8  10  -2     1480.90     1492.85     80.80 o 
  10  10  -2     1417.12     1432.69     53.75 o 
  12  10  -2      370.40      342.74    119.24 o 
 -11  11  -2       22.01      -55.55     55.55 o 
  -9  11  -2      290.21      325.02     40.39 o 
  -7  11  -2      421.86      401.17     58.24 o 
  -5  11  -2      168.72      177.63     37.78 o 
  -3  11  -2      591.27      645.03     49.28 o 
  -1  11  -2     1225.82     1368.31     45.38 o 
   1  11  -2      868.32      845.69     39.71 o 
   3  11  -2      644.83      700.02     43.25 o 
   5  11  -2     2164.86     2096.07     49.01 o 
   7  11  -2       68.82      106.70     39.53 o 
   9  11  -2      375.24      351.06     38.11 o 
  11  11  -2      221.58      241.88     57.32 o 
 -10  12  -2      334.52      268.54     57.16 o 
  -8  12  -2     1347.75     1324.71     45.83 o 
  -6  12  -2      401.50      398.17     39.20 o 
  -4  12  -2     1127.81     1116.15     42.28 o 
  -2  12  -2     2074.49     2173.09     46.95 o 
   0  12  -2     1824.32     1953.18    125.39 o 
   2  12  -2      746.93      833.74     42.96 o 
   4  12  -2     1939.30     2120.98     55.14 o 
   6  12  -2     2719.38     2829.40    138.04 o 
   8  12  -2     1662.29     1635.65     67.01 o 
  10  12  -2      535.56      581.63     42.39 o 
  -9  13  -2       81.57       80.01     51.54 o 
  -7  13  -2       92.45       96.67     46.34 o 
  -5  13  -2      396.83      413.78     89.90 o 
  -3  13  -2       53.13       81.09     44.17 o 
  -1  13  -2      948.98      983.93     64.33 o 
   1  13  -2      378.36      420.53     35.52 o 
   3  13  -2     1272.35     1302.55     43.86 o 
   5  13  -2       49.42       74.14     39.23 o 
   7  13  -2      823.58      925.60     55.05 o 
   9  13  -2       25.97       19.62     46.40 o 
  -8  14  -2      241.36       36.43     57.31 o 
  -6  14  -2      201.17      210.08     47.08 o 
  -4  14  -2      421.38      415.66     57.93 o 
  -2  14  -2      974.32      992.62    168.67 o 
   0  14  -2      689.32      751.85     83.77 o 
   2  14  -2     1794.32     1971.54     46.16 o 
   4  14  -2     1535.00     1455.96     57.96 o 
   6  14  -2     1397.80     1467.37     68.71 o 
   8  14  -2      610.07      561.61     52.34 o 
  -5  15  -2       58.41      131.75     89.65 o 
  -3  15  -2      248.80      335.14     57.31 o 
  -1  15  -2      364.82      333.46     44.33 o 
   1  15  -2       62.91       36.73     48.10 o 
   3  15  -2      280.53      309.15     48.86 o 
   5  15  -2      103.11       48.19     49.34 o 
   7  15  -2      808.73      758.74     51.41 o 
  -4  16  -2      397.23      332.06     88.40 o 
  -2  16  -2      513.67      554.55     61.27 o 
   0  16  -2      784.23      756.77     61.95 o 
   2  16  -2      913.61      982.36     97.28 o 
   4  16  -2      462.91      356.47     46.26 o 
 -15   1  -1      457.23      421.89     80.70 o 
  -7   1  -1     4750.78     4684.30     92.19 o 
  -5   1  -1      527.01      556.55     50.65 o 
  -3   1  -1     2873.09     2591.15     66.79 o 
  -1   1  -1    18886.54    19286.08    276.75 o 
   3   1  -1    34461.15    37310.27    327.92 o 
   5   1  -1    17948.11    18809.11    258.00 o 
   7   1  -1     7413.60     7026.04     66.23 o 
   9   1  -1    10888.26    11801.11     84.47 o 
  11   1  -1     3276.56     3436.40     45.77 o 
  13   1  -1      907.76      942.49     36.30 o 
  15   1  -1      792.90      777.41     35.19 o 
 -14   2  -1      579.88      614.21     78.11 o 
 -12   2  -1      660.63      595.56     67.79 o 
 -10   2  -1      788.04      678.47     76.46 o 
  -8   2  -1     1257.80     1247.11     63.57 o 
  -6   2  -1      975.99      933.96     53.54 o 
  -4   2  -1      776.23      665.27     58.44 o 
  -2   2  -1    16262.12    15430.52    598.63 o 
   0   2  -1     1709.02     1185.86     61.32 o 
   2   2  -1    23281.49    23034.87    601.41 o 
   4   2  -1     1220.23     1046.30     45.28 o 
   6   2  -1       38.18       -5.49     31.08 o 
   8   2  -1      758.08      792.76     32.96 o 
  10   2  -1      259.79      304.91     32.48 o 
  12   2  -1       36.28       61.88     32.71 o 
  14   2  -1        5.47        9.93     22.16 o 
  16   2  -1      119.86       84.06     35.72 o 
 -15   3  -1      771.76      741.48     99.32 o 
 -13   3  -1     1484.97     1467.00     73.25 o 
 -11   3  -1     1520.01     1476.24     92.66 o 
  -9   3  -1      118.83      124.32     50.01 o 
  -7   3  -1      957.08      781.31     41.51 o 
  -5   3  -1    10013.82     9496.33    515.26 o 
  -3   3  -1    17960.05    17389.93    346.95 o 
  -1   3  -1    18371.89    17944.67    390.89 o 
   1   3  -1     2711.50     2258.13     76.89 o 
   3   3  -1       46.13       34.12     60.12 o 
   5   3  -1    20680.21    21553.09    121.55 o 
   7   3  -1    13237.65    13310.17    118.54 o 
   9   3  -1     7626.71     8282.06     57.72 o 
  11   3  -1      686.62      757.98     32.91 o 
  13   3  -1     1723.93     1854.49     56.90 o 
  15   3  -1      822.25      854.90     33.09 o 
 -14   4  -1       34.77       68.75     90.14 o 
 -12   4  -1      322.63      277.89     36.82 o 
 -10   4  -1      120.14      119.08     38.79 o 
  -8   4  -1      796.70      766.16     53.81 o 
  -6   4  -1      686.63      732.43     52.94 o 
  -4   4  -1     9848.72    10052.90    348.59 o 
  -2   4  -1     8218.32     8167.18     92.36 o 
   0   4  -1     3235.57     2950.55     61.33 o 
   2   4  -1     6679.57     6451.22     93.02 o 
   4   4  -1     2048.49     2078.68     51.96 o 
   6   4  -1     1738.23     1810.84     74.93 o 
   8   4  -1      552.49      624.61     53.97 o 
  10   4  -1      442.99      472.21     32.49 o 
  12   4  -1      303.33      329.21     30.73 o 
  14   4  -1       56.89       85.62     36.30 o 
  16   4  -1        9.89      -37.84     57.33 o 
 -15   5  -1      240.01      166.08     94.84 o 
 -13   5  -1     1799.98     1711.85    150.07 o 
 -11   5  -1     1259.78     1310.42     51.14 o 
  -9   5  -1     2603.31     2778.84     62.11 o 
  -7   5  -1     3893.78     4010.07     87.92 o 
  -5   5  -1     5790.66     5138.17     58.32 o 
  -3   5  -1     9635.40     9566.09     83.07 o 
  -1   5  -1     2266.75     1920.02     52.07 o 
   1   5  -1     5647.38     5288.24     69.50 o 
   3   5  -1    31553.75    35387.01    683.44 o 
   5   5  -1     1732.56     1485.88     57.71 o 
   7   5  -1     2375.73     2358.39     60.14 o 
   9   5  -1      397.72      391.40     37.71 o 
  11   5  -1     4102.02     4413.68     60.35 o 
  13   5  -1     2263.03     2330.73     44.65 o 
  15   5  -1      716.89      592.83     72.90 o 
 -14   6  -1      115.02      115.34     54.31 o 
 -12   6  -1      225.77      205.67     38.40 o 
 -10   6  -1      226.07      237.04     38.44 o 
  -8   6  -1      637.66      644.18     44.58 o 
  -6   6  -1      276.32      279.80     42.87 o 
  -4   6  -1      201.77      220.56     42.22 o 
  -2   6  -1     2550.23     2631.33     48.57 o 
   0   6  -1     5739.41     5918.89     63.74 o 
   2   6  -1      373.76      354.34     55.72 o 
   4   6  -1     2712.47     2757.12     61.85 o 
   6   6  -1      439.43      392.12     49.11 o 
   8   6  -1      278.14      308.33     43.17 o 
  10   6  -1      640.60      664.33     42.04 o 
  12   6  -1      124.21      120.54     32.67 o 
  14   6  -1       17.01      -32.93     32.93 o 
 -13   7  -1      174.60      168.95     56.19 o 
 -11   7  -1     2183.17     2141.23     61.80 o 
  -9   7  -1     1741.86     1778.93     52.77 o 
  -7   7  -1     5797.33     6233.94    136.92 o 
  -5   7  -1     6053.27     6356.02    145.32 o 
  -3   7  -1     6549.48     5979.27     71.57 o 
  -1   7  -1     1843.14     1513.92     69.88 o 
   1   7  -1     5235.37     4868.94    128.89 o 
   3   7  -1     3907.84     3484.38    123.76 o 
   5   7  -1     2341.67     2304.22     72.63 o 
   7   7  -1     2984.82     3070.05     49.22 o 
   9   7  -1      518.14      622.49     36.41 o 
  11   7  -1     1671.77     1731.31     38.75 o 
  13   7  -1     1116.24     1212.86     49.23 o 
  15   7  -1      539.75      237.24     62.74 o 
 -12   8  -1       55.35       -2.99     77.97 o 
 -10   8  -1       92.60       77.82     45.15 o 
  -8   8  -1      330.71      320.58     39.60 o 
  -6   8  -1      123.13      100.08     41.40 o 
  -4   8  -1      633.29      654.42     39.83 o 
  -2   8  -1      495.37      510.22     36.63 o 
   0   8  -1      587.43      620.72     33.18 o 
   2   8  -1      506.13      462.30     42.83 o 
   4   8  -1     1042.34     1154.03     43.94 o 
   6   8  -1      415.33      434.00     45.06 o 
   8   8  -1      128.13      105.11     34.86 o 
  10   8  -1     1125.95     1163.07     50.69 o 
  12   8  -1      176.90      184.82     37.50 o 
  14   8  -1       18.24        3.90     44.06 o 
 -13   9  -1      511.34      482.15     80.30 o 
 -11   9  -1      731.30      728.36     60.39 o 
  -9   9  -1     2424.83     2481.63     47.66 o 
  -7   9  -1      628.77      619.09     40.49 o 
  -5   9  -1     4979.54     5591.56    174.22 o 
  -3   9  -1     1944.76     2080.95     98.93 o 
  -1   9  -1     6451.90     6709.80    111.52 o 
   1   9  -1     5021.45     4943.20     63.36 o 
   3   9  -1     1384.58     1421.87     44.63 o 
   5   9  -1     2215.60     2312.21     71.57 o 
   7   9  -1      316.67      354.09     51.31 o 
   9   9  -1     3788.62     3837.28     92.10 o 
  11   9  -1     1296.02     1243.52     42.70 o 
  13   9  -1      600.02      494.33     38.22 o 
 -12  10  -1       12.45       42.71     78.00 o 
 -10  10  -1      229.53      238.50     44.49 o 
  -8  10  -1      229.16      172.97     37.50 o 
  -6  10  -1     1109.58     1048.71     42.81 o 
  -4  10  -1       44.07       32.52     34.98 o 
  -2  10  -1     3432.49     3401.23     76.65 o 
   0  10  -1      918.22     1023.67     54.34 o 
   2  10  -1      600.81      596.88     54.77 o 
   4  10  -1      751.37      760.58     45.78 o 
   6  10  -1      460.11      467.37     37.95 o 
   8  10  -1      209.55      231.15     41.13 o 
  10  10  -1      623.97      668.01     54.28 o 
  12  10  -1       40.26        3.43     46.24 o 
 -11  11  -1      285.77      270.21     56.52 o 
  -9  11  -1     1036.10     1051.12     36.83 o 
  -7  11  -1      797.47      935.80     50.26 o 
  -5  11  -1     1282.09     1338.81     51.60 o 
  -3  11  -1     3600.85     3585.34     53.84 o 
  -1  11  -1     1346.20     1359.18    122.63 o 
   1  11  -1     1509.11     1685.10     48.36 o 
   3  11  -1     1277.71     1317.62     41.28 o 
   5  11  -1     3233.59     3135.22     53.40 o 
   7  11  -1     2318.79     2229.98     49.45 o 
   9  11  -1      802.25      728.24     35.58 o 
  11  11  -1      375.20      442.95     41.83 o 
 -10  12  -1      181.82      196.07     45.70 o 
  -8  12  -1      197.61      147.75     78.77 o 
  -6  12  -1      607.43      547.14     34.52 o 
  -4  12  -1      196.71      179.25     38.44 o 
  -2  12  -1      582.55      546.01     81.98 o 
   0  12  -1      219.28      201.34     40.41 o 
   2  12  -1      162.01      166.11     40.38 o 
   4  12  -1       16.29      -42.46     48.22 o 
   6  12  -1      264.82      281.61     48.71 o 
   8  12  -1      492.54      472.69     55.08 o 
  10  12  -1      349.49      366.13     58.74 o 
  -9  13  -1      313.55      306.51     46.93 o 
  -7  13  -1      824.06      867.46     49.67 o 
  -5  13  -1      515.36      560.66     39.32 o 
  -3  13  -1      263.77      333.12     38.89 o 
  -1  13  -1     2149.17     2347.83     54.10 o 
   1  13  -1     2554.34     2739.27     49.86 o 
   3  13  -1     2092.04     2107.06     86.23 o 
   5  13  -1      588.64      613.98     59.34 o 
   7  13  -1     1658.82     1656.88     59.79 o 
   9  13  -1      434.30      445.56     56.96 o 
  -8  14  -1      307.29      212.81     41.53 o 
  -6  14  -1      335.98      331.69     47.88 o 
  -4  14  -1      266.91      266.61     44.98 o 
  -2  14  -1      536.75      484.20     39.10 o 
   0  14  -1      194.55      198.69     47.79 o 
   2  14  -1      510.96      473.15     49.19 o 
   4  14  -1      104.38      193.19     52.07 o 
   6  14  -1      227.10      249.40     49.41 o 
   8  14  -1      435.01      505.98     59.08 o 
  -7  15  -1      645.87      368.75     61.92 o 
  -5  15  -1      401.70      439.54     41.74 o 
  -3  15  -1      695.34      729.93     56.84 o 
  -1  15  -1      801.65      841.86     86.07 o 
   1  15  -1      688.84      677.01     51.07 o 
   3  15  -1     1002.62      907.36     52.39 o 
   5  15  -1      541.47      414.89    122.42 o 
   7  15  -1     1102.68      950.50     87.08 o 
  -4  16  -1       47.85        3.80     55.09 o 
  -2  16  -1      395.91      335.91     60.76 o 
   0  16  -1      177.83      143.54     42.65 o 
   2  16  -1      497.99      474.89     51.79 o 
   4  16  -1      113.88       75.92     42.34 o 
 -16   0   0      232.02      198.60     80.49 o 
  -4   0   0     4108.40     3551.33     92.64 o 
  -2   0   0     6577.26     5737.58    151.54 o 
   2   0   0     6575.31     5541.03    155.39 o 
   4   0   0     4088.92     3382.34     92.94 o 
   6   0   0     1663.04     1257.19     58.16 o 
   8   0   0     5727.65     5466.31    128.69 o 
  10   0   0     7564.82     7923.26     70.66 o 
  12   0   0      172.14      204.58     35.43 o 
  14   0   0      921.99      906.35     52.57 o 
  16   0   0      231.14      189.13     41.26 o 
 -15   1   0       31.48       52.26     76.88 o 
  -7   1   0      485.28      532.87     46.99 o 
  -5   1   0      147.51      130.07     64.56 o 
  -3   1   0    11372.61    10693.40    180.16 o 
   3   1   0    11375.52    10217.29    114.22 o 
   5   1   0      147.81      159.22     33.13 o 
   7   1   0      485.40      473.80     27.17 o 
   9   1   0       13.23       38.71     32.51 o 
  11   1   0      365.18      339.42     28.58 o 
  13   1   0       30.62       18.05     25.86 o 
  15   1   0       31.43       35.28     33.41 o 
 -16   2   0      807.31      760.01     83.62 o 
 -14   2   0      425.19      502.89     79.75 o 
 -12   2   0      184.51      185.57     66.85 o 
 -10   2   0      885.15      924.59     59.92 o 
  -8   2   0     3266.47     3072.75     73.52 o 
  -6   2   0    17800.85    17995.67    120.51 o 
  -4   2   0    29418.30    30262.47    183.35 o 
  -2   2   0    39968.94    44751.27    284.29 o 
   0   2   0     5289.19     5098.61    232.23 o 
   2   2   0    39991.45    44419.44    303.46 o 
   4   2   0    29399.26    30899.55    248.53 o 
   6   2   0    17814.56    18141.55    365.14 o 
   8   2   0     3265.71     3042.59     42.28 o 
  10   2   0      891.33      962.23     49.34 o 
  12   2   0      180.61      181.82     32.93 o 
  14   2   0      424.65      423.53     29.60 o 
  16   2   0      807.51      661.04     63.94 o 
 -15   3   0        9.74       11.76     75.38 o 
 -13   3   0      142.97      201.93     62.82 o 
 -11   3   0      363.22      359.62     52.39 o 
  -9   3   0       46.33       31.77     50.58 o 
  -7   3   0     3871.49     3863.06     90.47 o 
  -5   3   0     3132.43     2962.21     66.97 o 
  -3   3   0     3794.05     3602.58     81.51 o 
  -1   3   0    20030.22    20224.21    806.47 o 
   1   3   0    20042.07    20040.53    160.27 o 
   3   3   0     3797.45     3634.81     84.09 o 
   5   3   0     3136.73     2879.62     51.04 o 
   7   3   0     3875.95     3875.96     60.27 o 
   9   3   0       46.82       -0.08     32.37 o 
  11   3   0      364.13      361.20     34.75 o 
  13   3   0      142.27      184.78     29.54 o 
  15   3   0        9.59       12.11     32.22 o 
 -14   4   0      609.56      737.72     94.46 o 
 -12   4   0     4489.44     4591.64    177.62 o 
 -10   4   0      526.22      545.51     51.13 o 
  -8   4   0     3134.47     3150.54     57.60 o 
  -6   4   0     7189.72     6957.39    220.32 o 
  -4   4   0    16419.58    16939.04    231.66 o 
  -2   4   0    25091.26    25543.32    541.92 o 
   0   4   0      430.27      451.04     42.37 o 
   2   4   0    25104.04    26279.36    753.12 o 
   4   4   0    16428.93    16593.22    281.10 o 
   6   4   0     7189.59     6961.56     69.11 o 
   8   4   0     3144.11     3118.11     51.00 o 
  10   4   0      532.34      582.85     36.51 o 
  12   4   0     4495.14     4461.85     49.87 o 
  14   4   0      610.57      629.83     49.28 o 
 -15   5   0      571.04      549.05     80.82 o 
 -13   5   0      140.31      111.98     48.14 o 
 -11   5   0      310.20      374.35     39.02 o 
  -9   5   0     1357.18     1352.02     58.71 o 
  -7   5   0     2079.48     2201.38     60.72 o 
  -5   5   0      340.87      318.53     38.59 o 
  -3   5   0     1769.17     1666.69     47.69 o 
  -1   5   0      359.49      341.55     40.69 o 
   1   5   0      361.60      363.10     36.40 o 
   3   5   0     1774.74     1727.81     61.67 o 
   5   5   0      339.24      318.59     40.58 o 
   7   5   0     2085.04     2341.84    105.47 o 
   9   5   0     1361.30     1406.57     52.67 o 
  11   5   0      311.94      347.57     33.95 o 
  13   5   0      139.59      125.25     32.13 o 
  15   5   0      569.15      484.68     42.50 o 
 -14   6   0      834.15      765.14     49.52 o 
 -12   6   0     3817.92     4049.17    132.57 o 
 -10   6   0     3225.99     3199.89     61.61 o 
  -8   6   0     2628.11     2905.83     61.96 o 
  -6   6   0     2734.97     2654.39    102.16 o 
  -4   6   0     5308.66     4904.64     64.99 o 
  -2   6   0     4131.52     3592.55    105.69 o 
   0   6   0      571.26      440.99     38.85 o 
   2   6   0     4125.15     3699.99     69.72 o 
   4   6   0     5340.17     4926.08     79.44 o 
   6   6   0     2743.52     2579.78     67.89 o 
   8   6   0     2639.27     2934.97     49.10 o 
  10   6   0     3224.09     3281.60     48.15 o 
  12   6   0     3817.77     3977.37     91.34 o 
  14   6   0      834.40      708.63     80.35 o 
 -13   7   0       70.12       -2.02     54.30 o 
 -11   7   0       28.84       27.64     45.61 o 
  -9   7   0       22.99       13.59     46.81 o 
  -7   7   0     1445.91     1412.38     61.68 o 
  -5   7   0     1387.85     1545.13    113.39 o 
  -3   7   0     1781.44     2028.42     46.12 o 
  -1   7   0      374.51      375.36     32.05 o 
   1   7   0      374.30      370.59     36.81 o 
   3   7   0     1788.59     2090.06     58.21 o 
   5   7   0     1394.12     1428.81     85.12 o 
   7   7   0     1443.04     1450.90     56.13 o 
   9   7   0       22.45       61.37     33.67 o 
  11   7   0       28.12       21.56     34.88 o 
  13   7   0       70.97       87.63     43.04 o 
 -14   8   0      733.62      508.92     61.81 o 
 -12   8   0      862.87      871.06     61.13 o 
 -10   8   0     3466.14     3602.00     57.77 o 
  -8   8   0     3338.46     3455.48     52.30 o 
  -6   8   0     1857.60     1907.62     44.26 o 
  -4   8   0     3063.81     3220.05     55.57 o 
  -2   8   0     1701.14     1431.35     37.78 o 
   0   8   0      353.94      287.86     35.32 o 
   2   8   0     1704.30     1449.48     45.89 o 
   4   8   0     3069.42     3394.33     66.78 o 
   6   8   0     1860.61     1947.16     52.04 o 
   8   8   0     3343.79     3573.74     53.99 o 
  10   8   0     3469.71     3422.58     97.73 o 
  12   8   0      864.15      865.66     41.03 o 
  14   8   0      732.12      624.81    104.68 o 
 -13   9   0       66.13       99.36     54.24 o 
 -11   9   0      243.70      235.29     46.74 o 
  -9   9   0      317.22      375.93     38.52 o 
  -7   9   0      142.30      142.29     38.49 o 
  -5   9   0      525.28      588.44     43.65 o 
  -3   9   0     2030.61     2174.45     50.60 o 
  -1   9   0     1897.43     2029.43     53.04 o 
   1   9   0     1896.42     2094.37     50.73 o 
   3   9   0     2021.40     2072.34     52.88 o 
   5   9   0      526.55      528.02     54.86 o 
   7   9   0      142.50      118.06     41.31 o 
   9   9   0      315.91      342.63     47.78 o 
  11   9   0      241.42      291.34     64.01 o 
  13   9   0       67.30       92.80     32.55 o 
 -12  10   0      285.49      127.08     82.03 o 
 -10  10   0     1009.62     1100.90    108.67 o 
  -8  10   0     2727.47     2681.53     49.08 o 
  -6  10   0     2415.22     2601.60     57.87 o 
  -4  10   0     1248.44     1354.43     46.06 o 
  -2  10   0      584.70      605.08     50.25 o 
   0  10   0     5849.11     6018.93    160.97 o 
   2  10   0      594.69      581.02     39.69 o 
   4  10   0     1245.02     1271.61     56.42 o 
   6  10   0     2418.23     2547.78     59.50 o 
   8  10   0     2718.41     2711.47     78.64 o 
  10  10   0     1014.01     1033.30    134.89 o 
  12  10   0      288.73      288.31     67.50 o 
 -11  11   0       15.67      106.54     55.49 o 
  -9  11   0      291.12      279.49     46.00 o 
  -7  11   0       36.71       60.89     31.55 o 
  -5  11   0      895.03      871.02     42.13 o 
  -3  11   0     1149.09     1175.28     71.97 o 
  -1  11   0     1225.70     1299.49     40.57 o 
   1  11   0     1218.06     1288.14     41.54 o 
   3  11   0     1144.22     1142.75     46.33 o 
   5  11   0      890.87      857.26     75.31 o 
   7  11   0       38.01        1.78     47.94 o 
   9  11   0      290.33      296.22     46.37 o 
  11  11   0       16.20      -25.23     56.98 o 
 -10  12   0      545.13      447.45     86.05 o 
  -8  12   0      452.89      374.46     94.90 o 
  -6  12   0     1093.07     1068.34     41.49 o 
  -4  12   0     1779.66     1858.04     44.70 o 
  -2  12   0     2682.59     2723.97     50.36 o 
   0  12   0     1603.10     1764.76     73.86 o 
   2  12   0     2671.88     2727.51     50.76 o 
   4  12   0     1784.25     1779.30     47.27 o 
   6  12   0     1085.01     1091.97    127.21 o 
   8  12   0      458.21      478.87     43.89 o 
  10  12   0      546.37      523.49     55.88 o 
  -9  13   0       52.91       -2.55     45.79 o 
  -7  13   0      633.06      667.81     52.78 o 
  -5  13   0      124.45      121.51     39.37 o 
  -3  13   0      263.33      316.35     38.18 o 
  -1  13   0      354.42      352.11     39.16 o 
   1  13   0      356.72      389.98     35.63 o 
   3  13   0      264.91      344.20     40.22 o 
   5  13   0      123.87      108.80     38.54 o 
   7  13   0      630.62      562.21     51.85 o 
   9  13   0       51.49       -5.41     68.84 o 
  -8  14   0      534.89      452.22     42.34 o 
  -6  14   0      282.44      221.95     79.38 o 
  -4  14   0      527.03      544.26     39.67 o 
  -2  14   0     1946.00     1914.23    141.99 o 
   0  14   0     1791.39     1864.92     46.49 o 
   2  14   0     1947.50     1897.98     47.47 o 
   4  14   0      524.24      591.04     98.95 o 
   6  14   0      284.30      298.10     50.17 o 
   8  14   0      533.79      413.27     61.72 o 
  -7  15   0      475.98      353.56     82.11 o 
  -5  15   0       84.97       91.01     90.39 o 
  -3  15   0      694.87      620.00     71.06 o 
  -1  15   0      176.62      142.60     60.22 o 
   1  15   0      179.09      200.34     43.06 o 
   3  15   0      698.43      661.69     50.64 o 
   5  15   0       82.79       40.83     67.93 o 
   7  15   0      475.01      427.56    122.14 o 
  -4  16   0      559.93      478.96    105.03 o 
  -2  16   0      668.22      603.35    154.21 o 
   0  16   0      254.44      195.06     85.68 o 
   2  16   0      667.30      531.42     45.95 o 
   4  16   0      556.61      535.10     87.24 o 
 -15   1   1      791.48      804.26     87.79 o 
  -9   1   1    10870.51    12325.29    125.68 o 
  -7   1   1     7411.50     7081.39     92.74 o 
  -5   1   1    17911.83    18452.63    174.90 o 
  -3   1   1    34461.51    35250.25    307.02 o 
   1   1   1    18886.71    19996.57    487.92 o 
   3   1   1     2919.09     2716.64     80.18 o 
   5   1   1      510.59      573.24     35.17 o 
   7   1   1     4742.93     4438.31     76.27 o 
   9   1   1     4002.96     3970.72     50.51 o 
  11   1   1      708.72      778.09     39.26 o 
  13   1   1      125.69      178.75     26.49 o 
  15   1   1      454.90      454.50     39.07 o 
 -16   2   1      119.52      110.97     99.55 o 
 -14   2   1        5.46      -23.73     81.53 o 
 -12   2   1       36.53      -18.80     67.56 o 
 -10   2   1      259.86      282.08     71.23 o 
  -8   2   1      756.76      885.17     62.42 o 
  -6   2   1       37.86       29.86     59.48 o 
  -4   2   1     1219.56     1020.27     73.05 o 
  -2   2   1    23289.97    22894.10    213.89 o 
   0   2   1     1711.30     1253.96     66.45 o 
   2   2   1    16269.18    15293.51    424.58 o 
   4   2   1      775.00      691.45     53.22 o 
   6   2   1      974.40      840.14     33.45 o 
   8   2   1     1259.50     1298.79     52.56 o 
  10   2   1      786.92      810.00     43.91 o 
  12   2   1      661.65      625.87     34.99 o 
  14   2   1      579.18      572.69     34.33 o 
 -15   3   1      821.38      806.10     87.14 o 
 -13   3   1     1715.02     1685.90     78.87 o 
 -11   3   1      682.81      670.45     41.98 o 
  -9   3   1     7625.72     8084.40    216.86 o 
  -7   3   1    13235.46    13356.18    190.14 o 
  -5   3   1    20678.59    21635.29    293.57 o 
  -3   3   1       48.16       24.87     58.35 o 
  -1   3   1     2735.65     2232.33    110.19 o 
   1   3   1    18360.13    17753.46    146.03 o 
   3   3   1    17969.71    17441.86    152.04 o 
   5   3   1    10018.10     9370.18     82.26 o 
   7   3   1      961.49      759.30     38.06 o 
   9   3   1      113.10       85.21     31.86 o 
  11   3   1     1518.33     1586.20     39.63 o 
  13   3   1     1481.43     1517.84     29.73 o 
  15   3   1      770.19      698.19     47.41 o 
 -14   4   1       57.00       55.02     80.93 o 
 -12   4   1      301.98      224.48     39.01 o 
 -10   4   1      441.19      468.27     41.90 o 
  -8   4   1      551.96      577.21     44.39 o 
  -6   4   1     1742.50     1729.68     48.88 o 
  -4   4   1     2052.67     2070.04     54.98 o 
  -2   4   1     6686.70     6295.12     75.84 o 
   0   4   1     3229.49     2894.58     60.79 o 
   2   4   1     8226.27     7853.56    117.55 o 
   4   4   1     9858.54     9947.52    183.72 o 
   6   4   1      688.82      734.42     59.10 o 
   8   4   1      794.61      730.10     83.73 o 
  10   4   1      119.88      118.25     30.72 o 
  12   4   1      322.03      358.14     29.93 o 
  14   4   1       34.42       40.09     35.05 o 
 -15   5   1      711.69      563.40     86.85 o 
 -13   5   1     2257.72     2367.02     78.99 o 
 -11   5   1     4100.60     4326.37    170.42 o 
  -9   5   1      409.67      442.03     42.19 o 
  -7   5   1     2371.52     2205.20     52.99 o 
  -5   5   1     1737.78     1489.30     48.21 o 
  -3   5   1    31575.75    34625.37   1311.91 o 
  -1   5   1     5652.42     5076.38     75.26 o 
   1   5   1     2283.57     1924.95     52.22 o 
   3   5   1     9621.21     9719.82     98.64 o 
   5   5   1     5814.12     5272.96    103.07 o 
   7   5   1     3887.28     3948.66     55.29 o 
   9   5   1     2597.70     2810.61     58.03 o 
  11   5   1     1259.75     1314.91     38.52 o 
  13   5   1     1801.11     1754.63     38.20 o 
  15   5   1      239.67      161.70     33.24 o 
 -14   6   1       17.07       -1.57     55.51 o 
 -12   6   1      123.40      103.66     45.54 o 
 -10   6   1      637.32      663.01     49.70 o 
  -8   6   1      280.25      286.03     42.28 o 
  -6   6   1      441.52      375.77     47.06 o 
  -4   6   1     2716.44     2630.91     53.63 o 
  -2   6   1      370.72      367.19     33.72 o 
   0   6   1     5751.39     5777.20     66.85 o 
   2   6   1     2556.72     2662.58     58.06 o 
   4   6   1      200.03      144.24     39.69 o 
   6   6   1      274.22      240.05     54.83 o 
   8   6   1      640.33      668.48     53.71 o 
  10   6   1      227.84      282.83     53.87 o 
  12   6   1      224.33      201.44     29.34 o 
  14   6   1      114.53       81.70     47.41 o 
 -13   7   1     1120.66     1202.40     61.33 o 
 -11   7   1     1672.58     1681.65     53.08 o 
  -9   7   1      516.68      559.10     41.29 o 
  -7   7   1     2981.45     3032.42     56.43 o 
  -5   7   1     2353.10     2420.38     68.14 o 
  -3   7   1     3932.80     3547.94     80.80 o 
  -1   7   1     5233.40     4992.41    107.62 o 
   1   7   1     1859.27     1567.50     61.34 o 
   3   7   1     6537.23     6027.88     69.89 o 
   5   7   1     6047.75     6310.27    197.06 o 
   7   7   1     5816.76     6183.90     94.19 o 
   9   7   1     1731.51     1773.32     55.42 o 
  11   7   1     2185.50     2145.46     35.21 o 
  13   7   1      172.86      152.54     46.55 o 
 -14   8   1       18.05        7.50     45.26 o 
 -12   8   1      178.44      197.96     50.25 o 
 -10   8   1     1128.04     1126.97     43.62 o 
  -8   8   1      129.39      129.29     47.94 o 
  -6   8   1      413.52      347.96     43.18 o 
  -4   8   1     1037.89     1181.39     56.59 o 
  -2   8   1      509.60      475.98     43.31 o 
   0   8   1      590.76      608.02     32.68 o 
   2   8   1      499.20      522.06     40.86 o 
   4   8   1      634.92      641.92     55.94 o 
   6   8   1      121.56      119.80     43.73 o 
   8   8   1      328.83      326.30     35.80 o 
  10   8   1       93.83       53.68     45.79 o 
  12   8   1       55.91       56.35     45.78 o 
 -13   9   1      597.42      532.04     60.61 o 
 -11   9   1     1296.79     1235.75     53.97 o 
  -9   9   1     3786.43     3663.75    178.74 o 
  -7   9   1      327.01      338.92     35.01 o 
  -5   9   1     2231.26     2496.19    117.02 o 
  -3   9   1     1368.95     1396.59     42.40 o 
  -1   9   1     5029.29     5029.48    194.94 o 
   1   9   1     6450.07     6871.79     62.83 o 
   3   9   1     1956.16     2049.12     48.00 o 
   5   9   1     4970.25     5312.16    148.19 o 
   7   9   1      623.48      661.71     51.51 o 
   9   9   1     2435.02     2548.38     49.45 o 
  11   9   1      737.35      751.98     53.67 o 
  13   9   1      512.30      468.08    103.00 o 
 -12  10   1       40.45      -18.40     77.90 o 
 -10  10   1      627.47      597.23     34.87 o 
  -8  10   1      209.13      206.03     34.73 o 
  -6  10   1      459.01      561.49    122.66 o 
  -4  10   1      756.21      849.81     43.89 o 
  -2  10   1      606.09      565.42     38.01 o 
   0  10   1      916.33      909.56     40.32 o 
   2  10   1     3419.09     3418.10    142.63 o 
   4  10   1       43.68       52.38     41.84 o 
   6  10   1     1115.76     1138.20     45.56 o 
   8  10   1      232.14      219.91     55.95 o 
  10  10   1      228.76      209.19     33.28 o 
  12  10   1       12.29       14.68     46.82 o 
 -11  11   1      375.18      337.32     46.03 o 
  -9  11   1      801.11      810.11     81.28 o 
  -7  11   1     2329.09     2175.67     94.90 o 
  -5  11   1     3234.27     3400.64     57.95 o 
  -3  11   1     1266.76     1323.94     45.50 o 
  -1  11   1     1502.50     1653.13     71.54 o 
   1  11   1     1358.47     1298.23     46.19 o 
   3  11   1     3602.88     3690.10     55.82 o 
   5  11   1     1287.37     1293.34     46.15 o 
   7  11   1      793.87      825.73     42.84 o 
   9  11   1     1044.39     1049.27     42.89 o 
  11  11   1      284.35      264.12     57.25 o 
 -10  12   1      350.53      373.19     41.01 o 
  -8  12   1      494.92      550.62    136.02 o 
  -6  12   1      264.70      290.65     46.58 o 
  -4  12   1       16.74       70.38     37.75 o 
  -2  12   1      161.38      146.80     39.35 o 
   0  12   1      216.94      281.56     69.00 o 
   2  12   1      585.57      744.80     51.19 o 
   4  12   1      194.89      223.26     48.84 o 
   6  12   1      611.90      596.65     49.38 o 
   8  12   1      196.66      169.94     41.63 o 
  10  12   1      180.03      200.28     57.22 o 
  -9  13   1      436.76      433.47    116.32 o 
  -7  13   1     1652.98     1646.34     55.99 o 
  -5  13   1      588.54      620.27     47.14 o 
  -3  13   1     2100.38     2184.86     68.10 o 
  -1  13   1     2557.27     2666.40     43.40 o 
   1  13   1     2145.64     2316.21     64.27 o 
   3  13   1      260.92      278.16     48.31 o 
   5  13   1      524.67      495.06     49.51 o 
   7  13   1      825.67      966.61     61.81 o 
   9  13   1      313.81      272.77     47.29 o 
  -8  14   1      435.38      288.59     48.60 o 
  -6  14   1      229.99      272.45     47.04 o 
  -4  14   1      102.78       41.82     80.38 o 
  -2  14   1      511.71      535.63     51.99 o 
   0  14   1      195.19      195.47     38.86 o 
   2  14   1      539.69      577.95     78.16 o 
   4  14   1      268.85      284.68     37.85 o 
   6  14   1      331.78      308.12     44.03 o 
   8  14   1      308.20      356.50     51.07 o 
  -7  15   1     1100.47      961.00     51.46 o 
  -5  15   1      537.30      579.05    152.77 o 
  -3  15   1     1007.09     1070.94     50.64 o 
  -1  15   1      695.47      798.04     43.11 o 
   1  15   1      799.37      910.86     52.24 o 
   3  15   1      697.62      769.66     61.62 o 
   5  15   1      405.80      422.72     61.13 o 
   7  15   1      649.15      587.42     51.10 o 
  -4  16   1      114.27      111.00     40.05 o 
  -2  16   1      494.63      419.45     48.96 o 
   0  16   1      180.90      197.41     48.44 o 
   2  16   1      399.08      475.11     60.00 o 
   4  16   1       48.12      -10.01     48.97 o 
  -6   0   2     6676.22     6706.79     94.24 o 
  -4   0   2     6269.78     5595.77    121.54 o 
  -2   0   2    16061.54    15864.29    229.98 o 
   2   0   2    18909.13    19542.15    483.67 o 
   4   0   2      170.97      115.41     47.15 o 
   6   0   2     2713.73     2375.95     75.34 o 
   8   0   2     3707.14     3770.73    146.78 o 
  10   0   2     1290.35     1461.65     72.68 o 
  12   0   2      446.29      444.67     39.75 o 
  14   0   2      912.95      942.55    125.26 o 
 -15   1   2       96.67      122.16     57.37 o 
  -9   1   2        2.13      -16.66     50.15 o 
  -7   1   2     3022.91     3220.72     68.60 o 
  -5   1   2     4045.17     3842.06     83.35 o 
  -3   1   2    17787.18    17168.43    211.56 o 
  -1   1   2       41.83       64.21     47.53 o 
   1   1   2     1632.58     1198.24     76.75 o 
   3   1   2    12164.65    11848.20    127.69 o 
   5   1   2     2372.56     2369.33     46.08 o 
   7   1   2       46.16       79.65     26.24 o 
   9   1   2       90.40      104.00     31.69 o 
  11   1   2       67.44       86.41     26.86 o 
  13   1   2      557.69      582.91     46.84 o 
  15   1   2        0.32      -29.59     35.23 o 
 -16   2   2      859.67      664.78     90.28 o 
 -14   2   2      708.57      766.92     79.23 o 
 -12   2   2      650.09      705.09     72.66 o 
 -10   2   2     5024.99     5735.51     97.21 o 
  -8   2   2     6174.07     5848.66     82.06 o 
  -6   2   2    10674.38    10259.22    124.51 o 
  -4   2   2       91.44       90.56     56.78 o 
  -2   2   2     2144.98     1903.39     81.33 o 
   0   2   2     8597.67     7735.80    208.03 o 
   2   2   2     7213.93     6319.25    200.39 o 
   4   2   2     1400.45     1163.39     44.38 o 
   6   2   2       85.79       94.33     27.26 o 
   8   2   2     4939.09     5032.35     88.21 o 
  10   2   2      924.43      917.09     39.26 o 
  12   2   2      613.24      675.09     35.71 o 
  14   2   2      806.52      852.09     38.72 o 
 -15   3   2       11.31       10.06     82.01 o 
 -13   3   2      319.83      393.65     46.80 o 
 -11   3   2      810.40      752.06     42.64 o 
  -9   3   2     1052.35      948.36     62.91 o 
  -7   3   2     1662.25     1658.11     47.37 o 
  -5   3   2     1095.09     1075.30     46.36 o 
  -3   3   2      117.07      138.55     58.27 o 
  -1   3   2      708.91      584.82     48.29 o 
   1   3   2    11022.38    10454.17    115.31 o 
   3   3   2     7583.89     7198.83    141.62 o 
   5   3   2     2012.85     2009.93     88.57 o 
   7   3   2      207.28      233.82     43.49 o 
   9   3   2     3023.51     3156.33     47.09 o 
  11   3   2      174.89      203.70     34.75 o 
  13   3   2      263.27      298.70     25.10 o 
  15   3   2       51.62       75.52     35.29 o 
 -16   4   2      690.00      526.61     89.90 o 
 -14   4   2      897.85      854.55     63.64 o 
 -12   4   2     6589.89     6806.82    172.78 o 
 -10   4   2       48.99       73.81     40.12 o 
  -8   4   2     3471.13     3678.71     59.17 o 
  -6   4   2     2727.76     2448.06     53.70 o 
  -4   4   2    12195.95    11738.03    276.26 o 
  -2   4   2     9375.00     8748.62    277.80 o 
   0   4   2      388.85      369.73     39.50 o 
   2   4   2    22535.00    23050.99   1181.68 o 
   4   4   2     4419.78     4093.96     78.38 o 
   6   4   2     3578.53     3213.43     50.12 o 
   8   4   2      106.75      158.09     58.60 o 
  10   4   2     3007.19     3138.06     70.27 o 
  12   4   2     2070.13     2174.79     44.63 o 
  14   4   2      488.03      492.16     34.46 o 
 -15   5   2       65.58       72.78     46.31 o 
 -13   5   2      406.40      416.11     38.55 o 
 -11   5   2      312.81      311.36     39.46 o 
  -9   5   2       88.49       87.73     40.09 o 
  -7   5   2     2207.22     2400.37     60.82 o 
  -5   5   2      708.38      773.28     38.72 o 
  -3   5   2     1037.71      942.09     42.00 o 
  -1   5   2     1797.18     1627.76     49.44 o 
   1   5   2      170.55      178.98     37.43 o 
   3   5   2     3131.89     3353.42     71.97 o 
   5   5   2      915.52      890.63     45.70 o 
   7   5   2      868.96     1005.19     66.29 o 
   9   5   2      396.62      408.95     41.59 o 
  11   5   2      222.58      246.36     33.17 o 
  13   5   2      157.55      174.79     37.36 o 
 -14   6   2     1118.89     1242.68     99.47 o 
 -12   6   2     1703.83     1794.22     52.77 o 
 -10   6   2     1249.22     1260.14     44.45 o 
  -8   6   2     2036.39     2242.23     50.17 o 
  -6   6   2     2103.85     2059.67     51.40 o 
  -4   6   2     9434.22     9333.27     72.42 o 
  -2   6   2     2541.64     2275.02     49.80 o 
   0   6   2     1437.03     1331.73     47.40 o 
   2   6   2     6711.89     6390.56    221.33 o 
   4   6   2    10364.23    10895.59     97.63 o 
   6   6   2     8873.26     9684.41     86.02 o 
   8   6   2     1752.94     1841.26     85.35 o 
  10   6   2      756.64      876.87     43.55 o 
  12   6   2     1056.32     1084.55     62.64 o 
  14   6   2      199.54      155.14     41.22 o 
 -15   7   2      139.13       55.63     56.76 o 
 -13   7   2      131.27      152.41     53.51 o 
 -11   7   2      173.62      157.72     67.74 o 
  -9   7   2     1051.70     1081.75     53.30 o 
  -7   7   2      440.32      439.08     51.66 o 
  -5   7   2      170.20      210.68     41.02 o 
  -3   7   2      685.62      638.01     33.58 o 
  -1   7   2     2739.98     2970.55     63.64 o 
   1   7   2        7.42        4.66     33.66 o 
   3   7   2      523.02      543.04     41.35 o 
   5   7   2      292.63      307.01     45.40 o 
   7   7   2     2506.73     2758.06     60.45 o 
   9   7   2      370.05      390.28     39.54 o 
  11   7   2      228.56      203.43     36.85 o 
  13   7   2      176.53      215.53     50.82 o 
 -14   8   2      551.84      472.93     48.73 o 
 -12   8   2      993.85     1091.67     44.83 o 
 -10   8   2     4021.87     4236.62     91.49 o 
  -8   8   2      492.46      567.84     50.77 o 
  -6   8   2      963.74      968.01     47.00 o 
  -4   8   2     2789.21     2676.92     53.10 o 
  -2   8   2     3490.40     3119.00     45.78 o 
   0   8   2     9760.54    10076.42     78.70 o 
   2   8   2     2668.42     2766.99     57.99 o 
   4   8   2     3400.37     3569.78     67.82 o 
   6   8   2     3259.93     3406.98     95.55 o 
   8   8   2     2992.11     3146.92    103.27 o 
  10   8   2     1144.92     1157.93     43.22 o 
  12   8   2      231.10      274.04     42.69 o 
 -13   9   2      167.68      157.92     78.74 o 
 -11   9   2      361.01      382.45     45.94 o 
  -9   9   2      599.53      563.92     40.07 o 
  -7   9   2       33.42       78.52     58.98 o 
  -5   9   2      221.54      312.89     47.13 o 
  -3   9   2      201.02      227.79     36.43 o 
  -1   9   2       89.08       93.20     41.82 o 
   1   9   2     1363.15     1566.00     56.66 o 
   3   9   2      815.58      779.72     46.36 o 
   5   9   2      280.47      245.90     53.72 o 
   7   9   2      387.12      335.47     42.02 o 
   9   9   2      197.26      164.36     38.40 o 
  11   9   2      375.15      475.05     46.56 o 
  13   9   2      113.99      120.66     47.39 o 
 -12  10   2      372.30      257.44     57.99 o 
 -10  10   2     1421.63     1332.27     38.52 o 
  -8  10   2     1479.68     1443.11     38.75 o 
  -6  10   2     1627.06     1737.64     53.25 o 
  -4  10   2      678.75      799.85     52.22 o 
  -2  10   2     2324.77     2465.24     70.79 o 
   0  10   2     5317.51     5578.49     91.54 o 
   2  10   2     2060.30     2066.80     54.90 o 
   4  10   2     1898.81     2062.62     50.58 o 
   6  10   2     2145.61     2238.27     72.08 o 
   8  10   2      626.21      656.01     40.73 o 
  10  10   2     1141.08     1289.27     49.20 o 
  12  10   2      593.91      465.24     42.52 o 
 -11  11   2      223.44      147.09     65.52 o 
  -9  11   2      378.04      411.32     46.12 o 
  -7  11   2       70.55       81.06     32.57 o 
  -5  11   2     2161.79     2083.75     69.40 o 
  -3  11   2      650.79      654.60     37.33 o 
  -1  11   2      864.76      871.26     46.18 o 
   1  11   2     1217.78     1227.02     39.92 o 
   3  11   2      591.73      548.94     42.28 o 
   5  11   2      169.37      231.56     40.24 o 
   7  11   2      426.17      388.15     44.95 o 
   9  11   2      289.00      319.97     48.51 o 
  11  11   2       21.28       50.26     55.74 o 
 -10  12   2      538.98      519.19    114.76 o 
  -8  12   2     1658.34     1544.01     39.21 o 
  -6  12   2     2722.29     2768.83     66.30 o 
  -4  12   2     1942.30     2047.93     98.81 o 
  -2  12   2      746.88      814.20     37.05 o 
   0  12   2     1835.09     1953.08     41.71 o 
   2  12   2     2066.29     2206.75     56.45 o 
   4  12   2     1140.70     1096.94     87.00 o 
   6  12   2      398.73      436.24     49.02 o 
   8  12   2     1348.25     1381.70     54.65 o 
  10  12   2      336.73      287.73     57.68 o 
  -9  13   2       27.09       32.44     46.40 o 
  -7  13   2      826.30      914.78     61.84 o 
  -5  13   2       50.87        7.14     45.46 o 
  -3  13   2     1268.75     1233.17     54.16 o 
  -1  13   2      375.27      398.30     39.37 o 
   1  13   2      953.96      901.09     43.05 o 
   3  13   2       53.86       61.98     38.28 o 
   5  13   2      392.55      386.33     51.11 o 
   7  13   2       90.88      111.88     58.52 o 
   9  13   2       80.81       75.54     56.36 o 
  -8  14   2      610.00      716.61     58.36 o 
  -6  14   2     1404.21     1455.46     56.67 o 
  -4  14   2     1538.03     1606.84    104.93 o 
  -2  14   2     1794.45     1787.66     40.33 o 
   0  14   2      690.82      722.64     44.09 o 
   2  14   2      972.27      990.54     54.43 o 
   4  14   2      420.29      441.32     88.44 o 
   6  14   2      204.80      268.97     48.82 o 
   8  14   2      243.97      258.31     47.91 o 
  -7  15   2      808.90      746.58     83.93 o 
  -5  15   2      105.18      105.19     40.70 o 
  -3  15   2      280.39      240.15     47.30 o 
  -1  15   2       64.44       96.83     45.82 o 
   1  15   2      366.09      425.54     44.16 o 
   3  15   2      247.86      219.57     42.98 o 
   5  15   2       57.42       62.02     48.05 o 
  -4  16   2      465.35      373.18     42.27 o 
  -2  16   2      919.05      853.34     85.37 o 
   0  16   2      780.73      849.96     62.03 o 
   2  16   2      515.23      424.87     57.68 o 
   4  16   2      393.43      285.67     49.83 o 
  -9   1   3     3771.13     3857.91     91.19 o 
  -7   1   3     2928.27     2686.86     65.27 o 
  -5   1   3     4467.48     3540.39     80.33 o 
  -3   1   3      533.16      477.96     89.89 o 
  -1   1   3     5002.34     4108.09     96.17 o 
   1   1   3    19491.69    18799.28    277.90 o 
   3   1   3      488.55      411.47     50.91 o 
   5   1   3     3072.01     2811.98     51.78 o 
   7   1   3     6343.96     6429.99     67.08 o 
   9   1   3     3604.48     3861.89     44.86 o 
  11   1   3     2699.97     2918.33     82.13 o 
  13   1   3      253.53      228.37     26.66 o 
  15   1   3     1142.83      988.57     52.35 o 
 -16   2   3       87.81        4.28     83.08 o 
 -14   2   3       90.23      118.55     66.18 o 
 -12   2   3     1008.31     1008.11     53.00 o 
 -10   2   3     1171.68     1301.37     58.14 o 
  -8   2   3      276.59      244.07     58.14 o 
  -6   2   3     1819.84     1866.02     60.44 o 
  -4   2   3     1839.14     1567.53     77.48 o 
  -2   2   3     2483.96     2047.64     80.86 o 
   0   2   3    38263.83    44228.22   1238.22 o 
   2   2   3     1931.11     1684.76     90.50 o 
   4   2   3      837.92      805.75     43.88 o 
   6   2   3      335.95      375.06     28.86 o 
   8   2   3      325.26      391.40     37.67 o 
  10   2   3     1027.16     1083.37     31.64 o 
  12   2   3      548.60      533.99     28.16 o 
  14   2   3       37.10       47.21     35.78 o 
 -15   3   3      696.24      698.60     85.66 o 
 -13   3   3     1222.11     1259.53     43.96 o 
 -11   3   3     1207.27     1196.66     44.68 o 
  -9   3   3     3397.25     3365.69    135.29 o 
  -7   3   3     5315.27     4927.71     67.92 o 
  -5   3   3     3438.27     3054.06     57.61 o 
  -3   3   3     1153.72      922.73     51.89 o 
  -1   3   3    10142.39     9643.10    105.96 o 
   1   3   3      102.15       77.78     42.33 o 
   3   3   3    10068.73     9111.95    284.55 o 
   5   3   3     5731.50     5473.90     98.38 o 
   7   3   3     3046.98     3184.14     58.98 o 
   9   3   3     1792.66     1877.39     39.37 o 
  11   3   3     1088.31     1155.11     30.96 o 
  13   3   3     1453.36     1596.34     44.36 o 
 -16   4   3      198.31      167.93     83.44 o 
 -14   4   3      143.28      107.25     50.20 o 
 -12   4   3      150.39      163.44     46.78 o 
 -10   4   3       82.39       79.44     35.77 o 
  -8   4   3      232.17      275.23     43.00 o 
  -6   4   3      163.96      171.67     36.72 o 
  -4   4   3     3191.20     3396.99     70.16 o 
  -2   4   3     3056.78     2927.22    137.63 o 
   0   4   3     3431.26     3152.52     63.55 o 
   2   4   3     4731.25     4553.55    155.90 o 
   4   4   3     3443.51     3363.74     71.92 o 
   6   4   3      978.12     1023.65     47.73 o 
   8   4   3     1256.63     1334.37     47.45 o 
  10   4   3      217.47      261.23     39.26 o 
  12   4   3       45.75       54.20     24.02 o 
  14   4   3      172.45      180.69     45.81 o 
 -15   5   3      532.15      538.02     59.70 o 
 -13   5   3     1017.33      977.89     42.77 o 
 -11   5   3     1713.88     1853.29     61.21 o 
  -9   5   3      266.75      225.51     41.54 o 
  -7   5   3     3624.48     3651.52     63.38 o 
  -5   5   3     5695.83     5401.41    104.40 o 
  -3   5   3     8437.58     7867.06    429.64 o 
  -1   5   3     2802.79     2401.85    101.90 o 
   1   5   3     7216.28     6494.12     75.68 o 
   3   5   3     8688.70     8614.20     98.96 o 
   5   5   3     3834.00     3634.15    111.24 o 
   7   5   3      554.12      648.21     53.09 o 
   9   5   3     2406.89     2623.64     61.89 o 
  11   5   3      744.17      770.20     35.81 o 
  13   5   3     1396.56     1456.96     47.75 o 
 -14   6   3       15.05       67.95     45.01 o 
 -12   6   3      117.79      104.22     37.28 o 
 -10   6   3       86.96       92.47     47.38 o 
  -8   6   3      191.82      187.35     41.77 o 
  -6   6   3     2303.00     2427.72     63.42 o 
  -4   6   3      803.99      749.64     37.68 o 
  -2   6   3     4100.09     4316.94     59.34 o 
   0   6   3     2190.00     2173.81     50.05 o 
   2   6   3     3756.80     3848.02     96.30 o 
   4   6   3     1883.99     1834.03     68.99 o 
   6   6   3      391.38      457.21     71.81 o 
   8   6   3       16.09      -27.64     34.87 o 
  10   6   3        7.33      -12.43     36.88 o 
  12   6   3      323.91      383.82     50.80 o 
  14   6   3       53.03       23.18     27.85 o 
 -15   7   3       11.45       32.56     45.21 o 
 -13   7   3      788.60      763.27    138.78 o 
 -11   7   3     1276.46     1317.52     43.35 o 
  -9   7   3     2042.21     2056.59     56.42 o 
  -7   7   3     1021.83     1016.95     50.22 o 
  -5   7   3     1306.01     1218.36     48.18 o 
  -3   7   3    11814.96    11809.86    150.73 o 
  -1   7   3     6102.13     5953.13     63.56 o 
   1   7   3     2367.51     2038.21     67.13 o 
   3   7   3     4700.53     4661.95    202.75 o 
   5   7   3     6195.57     6279.13    129.03 o 
   7   7   3     2400.65     2609.42     59.46 o 
   9   7   3      317.75      308.71     35.07 o 
  11   7   3      309.11      326.70     37.99 o 
  13   7   3      534.16      519.57     35.71 o 
 -14   8   3       87.02       70.08     61.33 o 
 -12   8   3       82.01      103.71     50.15 o 
 -10   8   3     1987.56     2066.32     53.75 o 
  -8   8   3      243.60      204.02     49.50 o 
  -6   8   3      452.70      452.55     42.35 o 
  -4   8   3     2916.34     2999.19     68.04 o 
  -2   8   3      500.44      463.00     36.40 o 
   0   8   3     2355.78     2302.61     61.44 o 
   2   8   3      554.76      519.10     52.98 o 
   4   8   3     1134.02     1245.48     76.39 o 
   6   8   3      569.18      558.43     47.43 o 
   8   8   3      844.88      875.09     42.34 o 
  10   8   3      278.68      286.54     39.06 o 
  12   8   3      283.51      239.86     41.21 o 
 -13   9   3      370.57      242.68    102.84 o 
 -11   9   3     1089.75     1091.85     49.63 o 
  -9   9   3      939.88      885.44     63.43 o 
  -7   9   3      957.95     1084.81    108.11 o 
  -5   9   3     2397.80     2652.42     84.92 o 
  -3   9   3     6355.16     6835.91     61.62 o 
  -1   9   3     4729.12     5033.76     83.07 o 
   1   9   3     4802.51     5287.68     88.77 o 
   3   9   3     2645.90     2723.87     55.87 o 
   5   9   3     1310.79     1381.57     48.93 o 
   7   9   3     2155.18     2140.08    121.18 o 
   9   9   3      961.07      918.73     42.15 o 
  11   9   3     1194.21     1112.19     51.98 o 
 -12  10   3      225.67      309.40     56.33 o 
 -10  10   3      110.79       95.84     36.96 o 
  -8  10   3      346.87      396.55     89.41 o 
  -6  10   3      537.78      539.54     41.28 o 
  -4  10   3      380.17      333.30     36.96 o 
  -2  10   3      850.08      936.64     63.44 o 
   0  10   3     1011.23     1098.50     54.46 o 
   2  10   3     1522.44     1412.46     70.94 o 
   4  10   3      200.29      200.02     50.76 o 
   6  10   3     1436.39     1308.75    112.80 o 
   8  10   3      170.78      151.38     37.57 o 
  10  10   3      290.05      263.10     57.85 o 
 -11  11   3      456.75      510.14     52.57 o 
  -9  11   3     1823.23     1696.38     44.80 o 
  -7  11   3     1811.71     2015.31    114.55 o 
  -5  11   3     3490.07     3660.35     88.88 o 
  -3  11   3      166.33      222.75     39.44 o 
  -1  11   3     1578.50     1667.55     46.83 o 
   1  11   3     3223.95     3419.60     59.96 o 
   3  11   3     2547.98     2696.28     59.75 o 
   5  11   3     1404.58     1433.32     54.24 o 
   7  11   3     1064.09     1109.67     80.99 o 
   9  11   3     1119.55     1249.64     67.97 o 
  11  11   3      484.28      306.33     49.43 o 
 -12  12   3      151.65      120.67     56.29 o 
 -10  12   3       16.98       61.45     51.07 o 
  -8  12   3      556.50      459.46     39.15 o 
  -6  12   3      542.61      513.45    108.01 o 
  -4  12   3      711.29      738.95     53.83 o 
  -2  12   3        8.19       34.50     32.93 o 
   0  12   3      132.85      161.04     33.77 o 
   2  12   3      437.36      450.61     50.51 o 
   4  12   3      237.58      299.68     53.52 o 
   6  12   3      191.07      208.09     39.95 o 
   8  12   3      472.19      485.58     48.42 o 
  10  12   3      138.94      118.93     46.79 o 
 -11  13   3      230.53      181.28     55.35 o 
  -9  13   3      748.50      731.95    152.77 o 
  -7  13   3     2421.87     2194.78    102.85 o 
  -5  13   3      667.97      633.54     46.70 o 
  -3  13   3     1395.38     1354.90     43.50 o 
  -1  13   3      893.25      985.91     50.07 o 
   1  13   3      897.65      963.76     61.95 o 
   3  13   3      542.20      516.87     93.67 o 
   5  13   3      819.98      786.61    142.69 o 
   7  13   3     1169.18     1098.57     68.30 o 
   9  13   3      510.36      375.40     49.06 o 
  -8  14   3      112.60      139.92     56.21 o 
  -6  14   3      268.67      315.67     47.18 o 
  -4  14   3       91.34      106.32     78.06 o 
  -2  14   3      156.08      113.51     45.11 o 
   0  14   3      298.09      309.87     38.88 o 
   2  14   3       39.03       80.51     52.76 o 
   4  14   3      140.14      195.77     47.89 o 
   6  14   3       83.00       98.17     48.09 o 
  -7  15   3      685.62      505.50    111.31 o 
  -5  15   3      700.03      581.35    104.95 o 
  -3  15   3      355.50      426.50     47.50 o 
  -1  15   3      502.75      522.05     48.94 o 
   1  15   3      779.41      767.57     61.92 o 
   3  15   3      287.31      327.33     48.71 o 
   5  15   3      304.47      296.12     49.74 o 
  -4  16   3       88.08       15.62     40.44 o 
  -2  16   3      221.98      259.49     40.97 o 
   0  16   3      185.74      167.17     48.09 o 
   2  16   3       60.63       37.35     42.05 o 
  -8   0   4     4195.90     3854.55     70.68 o 
  -6   0   4    14170.25    15159.47    133.15 o 
  -4   0   4     2285.53     1951.43     88.21 o 
   0   0   4     4257.73     3762.83    146.78 o 
   2   0   4     3580.04     3036.13    132.30 o 
   4   0   4       17.20       17.36     43.01 o 
   6   0   4     6047.90     5947.57    121.28 o 
   8   0   4     9662.83    10069.82     82.42 o 
  10   0   4     1702.24     1807.49     44.20 o 
  12   0   4     1655.48     1555.31     93.43 o 
  14   0   4      220.18      227.78     79.02 o 
 -11   1   4      784.84      842.00     73.29 o 
  -9   1   4      583.32      668.55     54.56 o 
  -7   1   4       37.40       33.87     58.90 o 
  -5   1   4     1915.93     1978.61     65.40 o 
  -3   1   4    16174.09    15220.88    172.22 o 
  -1   1   4    37977.83    42099.37    359.63 o 
   1   1   4     2546.63     2435.41    173.40 o 
   3   1   4      219.02      216.56     36.03 o 
   5   1   4        7.04       -4.60     29.25 o 
   7   1   4      218.46      269.54     33.25 o 
   9   1   4       48.72       48.85     27.88 o 
  11   1   4       28.43       37.95     28.57 o 
  13   1   4       10.03      -12.68     32.20 o 
 -16   2   4      377.02      516.21     85.14 o 
 -14   2   4      899.02      870.22     71.88 o 
 -12   2   4     1519.61     1609.49     73.13 o 
 -10   2   4     3414.73     3534.23     87.57 o 
  -8   2   4     7480.34     7192.79     84.96 o 
  -6   2   4     6442.36     6017.49     87.26 o 
  -4   2   4    14917.69    14572.03    162.94 o 
  -2   2   4      364.45      361.02     46.58 o 
   0   2   4    18171.67    17809.41    343.73 o 
   2   2   4    12147.92    11060.86    286.71 o 
   4   2   4     3901.72     3419.68     65.12 o 
   6   2   4     5361.56     5263.58     58.86 o 
   8   2   4     1880.25     1881.10     54.44 o 
  10   2   4     1561.58     1632.80     35.78 o 
  12   2   4     1326.93     1368.95     34.39 o 
  14   2   4     1159.96     1024.30     42.45 o 
 -15   3   4       87.87       43.02     82.13 o 
 -13   3   4      785.32      696.55     41.69 o 
 -11   3   4      174.71      202.64     40.39 o 
  -9   3   4      654.20      649.29     52.93 o 
  -7   3   4       14.58        2.96     45.34 o 
  -5   3   4      251.26      297.33     42.54 o 
  -3   3   4     2813.12     2978.61     69.37 o 
  -1   3   4      283.66      290.38     46.67 o 
   1   3   4      116.18       75.00     45.38 o 
   3   3   4     1633.72     1558.12     75.38 o 
   5   3   4      355.39      408.62     55.12 o 
   7   3   4      565.66      534.33     44.75 o 
   9   3   4      762.31      730.69     31.77 o 
  11   3   4       36.15       19.91     28.42 o 
  13   3   4       39.06       29.73     29.73 o 
 -16   4   4      392.96      357.09     86.61 o 
 -14   4   4      792.62      798.75     42.62 o 
 -12   4   4     1587.75     1611.60     49.96 o 
 -10   4   4      664.89      739.90     52.94 o 
  -8   4   4     3684.27     3759.22     57.41 o 
  -6   4   4     5526.29     5112.91     68.14 o 
  -4   4   4     7780.10     7388.62     72.08 o 
  -2   4   4     5540.88     5173.16     96.70 o 
   0   4   4    12491.92    12303.78    334.10 o 
   2   4   4    14990.14    14824.26    115.08 o 
   4   4   4     3625.67     3307.76    101.07 o 
   6   4   4     2413.47     2462.56     63.68 o 
   8   4   4     1711.39     1793.22     51.63 o 
  10   4   4     4044.87     4143.64     49.44 o 
  12   4   4      993.25      994.89     45.35 o 
  14   4   4      499.67      356.94     35.23 o 
 -15   5   4       51.04       25.54     46.08 o 
 -13   5   4      547.13      540.80     39.32 o 
 -11   5   4       11.51        3.89     47.23 o 
  -9   5   4      223.82      215.78     62.64 o 
  -7   5   4     1899.73     1867.59     50.36 o 
  -5   5   4      575.55      587.17     40.27 o 
  -3   5   4       73.84       88.03     38.59 o 
  -1   5   4      261.41      211.49     37.18 o 
   1   5   4      299.91      258.86     38.13 o 
   3   5   4      528.29      473.93     55.21 o 
   5   5   4      513.07      489.47     55.11 o 
   7   5   4      291.68      298.16     43.28 o 
   9   5   4       12.10       56.46     39.82 o 
  11   5   4      108.89      121.84     29.17 o 
  13   5   4      239.33      265.72     36.28 o 
 -14   6   4      410.46      458.03     58.04 o 
 -12   6   4     1078.95     1155.10     38.11 o 
 -10   6   4     1419.41     1493.03     53.72 o 
  -8   6   4      693.92      770.71     44.35 o 
  -6   6   4     3150.90     3112.50     62.76 o 
  -4   6   4     6056.98     5602.06    322.66 o 
  -2   6   4     8061.33     7835.49    215.49 o 
   0   6   4     2523.34     2253.74     50.17 o 
   2   6   4     3740.21     3725.87    117.23 o 
   4   6   4    17572.65    18995.61    137.29 o 
   6   6   4     2662.28     2754.90    130.53 o 
   8   6   4     1656.56     1739.38     55.66 o 
  10   6   4      571.13      621.10     34.90 o 
  12   6   4      631.27      651.69     42.66 o 
 -15   7   4       59.83       67.13     58.79 o 
 -13   7   4      129.08      113.63     49.25 o 
 -11   7   4      225.30      253.49     38.09 o 
  -9   7   4     1428.18     1439.72     45.33 o 
  -7   7   4     1557.40     1626.50     82.60 o 
  -5   7   4      158.75      213.71     42.79 o 
  -3   7   4     1006.16     1064.79     35.92 o 
  -1   7   4      165.73      141.57     30.66 o 
   1   7   4      627.05      597.93     44.20 o 
   3   7   4      176.85      178.14     43.33 o 
   5   7   4     1422.29     1495.82     60.47 o 
   7   7   4      110.94      162.39     47.71 o 
   9   7   4      166.09      142.78     37.54 o 
  11   7   4       91.02      176.69     46.20 o 
  13   7   4       22.37       22.69     40.06 o 
 -14   8   4      276.79      336.89     96.45 o 
 -12   8   4      797.29      751.02     48.85 o 
 -10   8   4     2052.51     2060.97     42.82 o 
  -8   8   4      217.45      208.99     40.20 o 
  -6   8   4     1648.10     1864.16     44.25 o 
  -4   8   4     4919.97     5195.33    138.87 o 
  -2   8   4     6441.02     6701.74     68.37 o 
   0   8   4     6334.56     6302.44     67.13 o 
   2   8   4     1636.00     1615.81     49.28 o 
   4   8   4     4169.70     4121.38     67.87 o 
   6   8   4     4598.10     4764.10    155.28 o 
   8   8   4     1172.14     1161.46     39.57 o 
  10   8   4      342.76      277.07     39.32 o 
  12   8   4      483.96      504.67     53.54 o 
 -13   9   4       35.29       -5.45     63.77 o 
 -11   9   4      120.44      117.79     60.83 o 
  -9   9   4       31.73       54.60     63.93 o 
  -7   9   4      978.97     1018.69     38.66 o 
  -5   9   4      800.20      801.47     55.54 o 
  -3   9   4     1581.91     1617.86     64.42 o 
  -1   9   4     1594.26     1608.50     48.81 o 
   1   9   4     1044.36     1063.84     41.22 o 
   3   9   4      785.54      793.05     46.43 o 
   5   9   4      405.50      294.67     51.55 o 
   7   9   4      655.40      665.33     40.99 o 
   9   9   4      141.66      154.79     37.31 o 
  11   9   4      181.12      169.06     40.40 o 
 -12  10   4      276.99      194.95     57.46 o 
 -10  10   4     1445.36     1420.06     49.30 o 
  -8  10   4     2459.02     2574.19     48.39 o 
  -6  10   4      529.00      583.56     48.89 o 
  -4  10   4      636.67      756.73     42.99 o 
  -2  10   4     5922.61     6363.06    138.44 o 
   0  10   4     2617.10     2757.11     47.93 o 
   2  10   4     3674.76     3990.22     64.01 o 
   4  10   4      793.68      905.54     76.74 o 
   6  10   4     2071.49     2161.90    156.05 o 
   8  10   4      903.69      895.08     41.69 o 
  10  10   4      961.48      993.60     87.24 o 
 -13  11   4        0.94      -50.93     77.89 o 
 -11  11   4       92.82      113.62     78.63 o 
  -9  11   4      218.31      169.20     45.57 o 
  -7  11   4      153.68      147.15     46.19 o 
  -5  11   4     1819.72     1940.92     94.61 o 
  -3  11   4       18.90       28.83     47.34 o 
  -1  11   4     1649.35     1778.83     53.67 o 
   1  11   4      790.82      865.02     37.28 o 
   3  11   4      335.18      277.84     41.16 o 
   5  11   4       97.31      101.76     33.57 o 
   7  11   4       23.62       32.35     53.63 o 
   9  11   4      157.73      183.11     45.16 o 
 -12  12   4      437.11      203.29     59.70 o 
 -10  12   4      183.52      245.17     64.34 o 
  -8  12   4     2072.72     1987.79     82.79 o 
  -6  12   4     2521.54     2567.55     62.34 o 
  -4  12   4      968.96     1116.66     49.54 o 
  -2  12   4      163.02      193.84     47.47 o 
   0  12   4     1361.52     1410.12     44.71 o 
   2  12   4     2462.31     2583.19     46.76 o 
   4  12   4     1599.73     1646.11     52.13 o 
   6  12   4      298.58      322.50     65.67 o 
   8  12   4      952.36      973.46    111.09 o 
 -11  13   4       16.64       24.00     61.53 o 
  -9  13   4       65.03       77.38     41.23 o 
  -7  13   4      790.09      658.91     36.03 o 
  -5  13   4      249.71      204.50     38.46 o 
  -3  13   4      121.76       98.80     37.06 o 
  -1  13   4      150.81      223.40     36.91 o 
   1  13   4      207.43      196.46     38.19 o 
   3  13   4      840.59      803.40     43.77 o 
   5  13   4      129.38      135.96     49.23 o 
   7  13   4       67.04       66.32     58.45 o 
  -8  14   4      628.20      601.14    119.67 o 
  -6  14   4     1143.94     1168.24     84.05 o 
  -4  14   4      746.64      691.41     35.51 o 
  -2  14   4      388.19      395.46     91.82 o 
   0  14   4      746.77      810.13     40.41 o 
   2  14   4      980.58      980.26     65.39 o 
   4  14   4      106.44       92.99     47.91 o 
   6  14   4      236.14      223.26     58.48 o 
  -7  15   4      177.40      131.85     40.00 o 
  -5  15   4      115.09      124.22     46.64 o 
  -3  15   4      272.63      245.42     67.96 o 
  -1  15   4      270.67      288.65     67.28 o 
   1  15   4      200.02      170.38     59.59 o 
   3  15   4       75.39      108.42     47.66 o 
   5  15   4      261.61      239.25     59.51 o 
  -4  16   4      615.76      690.54     58.97 o 
  -2  16   4      435.15      355.62     59.01 o 
   0  16   4      330.66      305.16     43.74 o 
   2  16   4       84.60       32.94     58.90 o 
 -17   1   5      777.46      548.82     65.74 o 
 -11   1   5     2594.27     2788.14     65.32 o 
  -9   1   5     5993.99     6434.95     85.87 o 
  -7   1   5     6924.23     6675.58     87.59 o 
  -5   1   5     2865.54     2515.62     52.59 o 
  -3   1   5     4643.36     4032.11     71.18 o 
  -1   1   5      770.87      701.83     63.49 o 
   1   1   5    21358.95    22344.25    355.57 o 
   3   1   5     6358.94     5856.72     89.78 o 
   5   1   5     7568.84     7330.73     83.41 o 
   7   1   5     8867.65     9358.31     95.43 o 
   9   1   5     2000.68     2160.33     41.74 o 
  11   1   5     2328.31     2396.01     39.08 o 
  13   1   5      124.48      103.93     33.27 o 
 -16   2   5       49.92       36.45     83.55 o 
 -14   2   5      153.42       97.93     67.28 o 
 -12   2   5      801.88      901.55     69.12 o 
 -10   2   5     1489.95     1516.17     60.05 o 
  -8   2   5      963.30      991.49     62.75 o 
  -6   2   5     3924.43     3901.21    110.44 o 
  -4   2   5     5471.58     5423.57     91.60 o 
  -2   2   5     1462.14     1349.08     55.83 o 
   0   2   5    24258.13    26353.70    630.22 o 
   2   2   5      184.42      157.67     39.64 o 
   4   2   5       81.01       86.18     39.93 o 
   6   2   5      509.49      560.18     38.33 o 
   8   2   5     1127.61     1064.21     35.96 o 
  10   2   5      169.10      145.36     27.25 o 
  12   2   5      130.74      110.55     31.07 o 
  14   2   5        4.72       -7.94     35.19 o 
 -15   3   5     1929.78     1818.48     71.88 o 
 -13   3   5     1152.30     1324.24     72.26 o 
 -11   3   5     4296.90     4585.55    219.04 o 
  -9   3   5     3342.46     3333.82    161.49 o 
  -7   3   5     6812.11     6389.37    110.57 o 
  -5   3   5     3837.97     3610.88     64.83 o 
  -3   3   5     7709.23     7026.49     80.34 o 
  -1   3   5    19854.55    20232.24    466.09 o 
   1   3   5     3871.19     3311.72     69.16 o 
   3   3   5    15528.10    15648.21    221.87 o 
   5   3   5     2447.80     2195.35     55.43 o 
   7   3   5     1341.30     1407.33     71.88 o 
   9   3   5     5638.60     6097.67    112.47 o 
  11   3   5      927.56      953.72     30.39 o 
  13   3   5     1143.98     1066.15     40.80 o 
 -16   4   5      396.42      289.13     83.79 o 
 -14   4   5      142.76      232.26     35.88 o 
 -12   4   5     1624.89     1638.62     79.61 o 
 -10   4   5      154.06      139.30     46.59 o 
  -8   4   5      758.40      796.30     59.03 o 
  -6   4   5      140.13      107.53     40.10 o 
  -4   4   5     3190.79     3359.91    150.78 o 
  -2   4   5     2828.04     2855.28     65.20 o 
   0   4   5     1092.76     1099.74     85.82 o 
   2   4   5      103.60      119.99     35.10 o 
   4   4   5      151.14      153.45     41.60 o 
   6   4   5     1931.90     1806.64     48.91 o 
   8   4   5       80.35      105.91     47.59 o 
  10   4   5      212.24      198.72     32.25 o 
  12   4   5      602.43      603.49     35.00 o 
 -15   5   5      408.86      409.18     42.00 o 
 -13   5   5      817.07      864.63     95.95 o 
 -11   5   5     1814.34     1778.04    199.00 o 
  -9   5   5     3885.11     4102.45    153.78 o 
  -7   5   5     4541.19     4564.87     60.27 o 
  -5   5   5    13881.55    14666.81     96.64 o 
  -3   5   5    10770.12    10963.27    372.96 o 
  -1   5   5    19043.92    19780.48    119.35 o 
   1   5   5     3790.31     3461.10    127.07 o 
   3   5   5     3749.26     3500.53    118.68 o 
   5   5   5     4074.89     4080.32     71.27 o 
   7   5   5     3294.64     3571.58     66.38 o 
   9   5   5      791.19      833.13     33.19 o 
  11   5   5      319.20      310.53     29.81 o 
  13   5   5      938.38      876.81     37.06 o 
 -14   6   5       10.91       89.27     95.92 o 
 -12   6   5      513.57      505.04     45.76 o 
 -10   6   5     1056.38      979.28     43.87 o 
  -8   6   5      329.11      360.17     42.60 o 
  -6   6   5     1331.15     1359.06     55.75 o 
  -4   6   5     3393.03     3655.83     78.50 o 
  -2   6   5      755.21      660.58     47.00 o 
   0   6   5     1352.96     1318.16     42.12 o 
   2   6   5     2852.32     2781.86     52.07 o 
   4   6   5      416.04      383.68     60.08 o 
   6   6   5      524.71      529.54     43.66 o 
   8   6   5      388.42      381.98     49.17 o 
  10   6   5      313.08      304.88     29.88 o 
  12   6   5      232.00      194.53     30.90 o 
 -15   7   5       11.84      -13.13     54.42 o 
 -13   7   5      468.80      470.79     41.62 o 
 -11   7   5     1281.81     1383.82     56.66 o 
  -9   7   5     3985.62     4310.66    259.91 o 
  -7   7   5     4536.12     4774.49     60.95 o 
  -5   7   5     6346.88     6351.54     66.68 o 
  -3   7   5    13058.19    13157.03    151.70 o 
  -1   7   5     2957.31     2636.93     45.24 o 
   1   7   5     7685.44     7641.61    195.16 o 
   3   7   5     4443.84     4581.56     77.00 o 
   5   7   5     4812.46     4898.51     75.06 o 
   7   7   5       92.40      104.90     47.05 o 
   9   7   5       86.86       69.39     38.33 o 
  11   7   5      316.66      296.48     47.21 o 
 -14   8   5      153.09      125.93     57.90 o 
 -12   8   5      359.48      347.52     49.11 o 
 -10   8   5      317.77      328.96     38.87 o 
  -8   8   5      516.28      572.18     42.57 o 
  -6   8   5       59.07        9.91     41.91 o 
  -4   8   5      192.49      234.92     42.11 o 
  -2   8   5      517.49      590.00     44.04 o 
   0   8   5      247.28      323.12     42.79 o 
   2   8   5      593.38      591.07     44.57 o 
   4   8   5      123.64      165.75     52.29 o 
   6   8   5      472.14      488.08     61.42 o 
   8   8   5      253.27      249.87     33.75 o 
  10   8   5      112.99      127.35     56.46 o 
  12   8   5       24.53        5.12     40.09 o 
 -13   9   5      588.00      503.42     59.00 o 
 -11   9   5     1448.22     1471.48     87.29 o 
  -9   9   5      448.57      430.95     48.29 o 
  -7   9   5      671.55      758.93     48.93 o 
  -5   9   5     6021.53     6363.42    181.39 o 
  -3   9   5     9407.26     9889.69     70.58 o 
  -1   9   5     8600.23     9067.18     73.37 o 
   1   9   5     1382.44     1476.29     56.02 o 
   3   9   5      231.27      267.46     42.23 o 
   5   9   5      839.79      837.21     45.00 o 
   7   9   5     2804.48     2730.93     57.96 o 
   9   9   5      314.60      289.77     46.23 o 
  11   9   5      609.47      550.64     50.06 o 
 -12  10   5       32.15      -19.54     74.26 o 
 -10  10   5      545.86      557.94     72.95 o 
  -8  10   5      461.24      521.20     39.05 o 
  -6  10   5      176.55      188.60     38.97 o 
  -4  10   5      684.87      679.89    101.07 o 
  -2  10   5      179.24      183.64     36.18 o 
   0  10   5       97.44      128.62     35.32 o 
   2  10   5     1896.87     1882.51     61.51 o 
   4  10   5       55.56       38.29     39.42 o 
   6  10   5      563.13      527.12     41.37 o 
   8  10   5        1.86      -36.98     42.07 o 
  10  10   5      191.35      208.70     56.99 o 
 -13  11   5      467.54      278.55     59.63 o 
 -11  11   5      252.84      286.25     57.19 o 
  -9  11   5      938.44      893.96     54.93 o 
  -7  11   5     3044.88     3116.63    101.31 o 
  -5  11   5      988.84     1190.77     50.53 o 
  -3  11   5      835.47      889.22     42.10 o 
  -1  11   5      700.48      777.96     37.16 o 
   1  11   5     4853.19     5073.02     54.75 o 
   3  11   5     1525.45     1653.06     54.92 o 
   5  11   5      819.99      880.53     55.11 o 
   7  11   5      284.35      295.29     41.66 o 
   9  11   5      261.81      246.77     47.67 o 
 -12  12   5      110.18      190.48     78.80 o 
 -10  12   5       87.38      -21.66     46.21 o 
  -8  12   5      477.71      436.83     39.22 o 
  -6  12   5      640.46      600.73     39.64 o 
  -4  12   5       13.10      -11.90     37.82 o 
  -2  12   5      277.34      242.07     38.93 o 
   0  12   5     1714.76     1785.26     40.80 o 
   2  12   5      457.82      536.09     88.82 o 
   4  12   5      123.60      124.52     38.69 o 
   6  12   5       76.31      134.38     57.27 o 
   8  12   5      122.86      156.50     45.95 o 
 -11  13   5      215.01       93.20     55.99 o 
  -9  13   5      437.59      415.52    117.61 o 
  -7  13   5     1340.46     1316.58    206.62 o 
  -5  13   5      523.30      546.64     44.52 o 
  -3  13   5      339.22      315.34     54.79 o 
  -1  13   5      776.08      845.10    125.65 o 
   1  13   5      813.59      902.27     51.26 o 
   3  13   5     1647.75     1611.82     86.33 o 
   5  13   5      614.28      567.06     50.72 o 
   7  13   5      262.51      258.15     58.27 o 
  -8  14   5        9.44       -9.32     87.47 o 
  -6  14   5      777.77      891.25     49.42 o 
  -4  14   5      147.55      172.52     39.10 o 
  -2  14   5      494.91      454.98     45.69 o 
   0  14   5      631.39      656.36     77.92 o 
   2  14   5      187.28      243.55     49.05 o 
   4  14   5      419.15      418.87     43.72 o 
   6  14   5       91.72      124.61     58.00 o 
  -7  15   5       95.24      122.46     56.65 o 
  -5  15   5      347.11      340.38     47.63 o 
  -3  15   5      342.00      357.18     57.35 o 
  -1  15   5      949.41     1000.69     50.09 o 
   1  15   5      145.37      160.64     47.92 o 
   3  15   5      344.48      350.43     60.05 o 
  -4  16   5      417.17      354.44    124.24 o 
  -2  16   5      352.77      347.64     57.07 o 
   0  16   5      205.74      174.55     48.34 o 
   2  16   5      103.58       51.65     47.23 o 
 -10   0   6     3260.50     3364.02     70.68 o 
  -8   0   6      467.45      335.05     42.31 o 
  -6   0   6     2705.45     2461.82     80.11 o 
  -4   0   6     8207.30     7837.48    121.20 o 
  -2   0   6    15927.75    15509.55    188.24 o 
   0   0   6     6952.11     6469.18    145.74 o 
   2   0   6    12964.34    12543.38    402.08 o 
   4   0   6     9471.17     9469.71    121.40 o 
   6   0   6     4014.92     4167.96     78.55 o 
   8   0   6     1677.28     1654.72     50.64 o 
  10   0   6     1152.98     1311.03     46.64 o 
  12   0   6      790.86      802.60     51.04 o 
 -17   1   6       35.33      -55.02     82.66 o 
 -11   1   6       47.17       55.02     49.82 o 
  -9   1   6      342.44      405.23     52.63 o 
  -7   1   6     1528.56     1549.63     54.41 o 
  -5   1   6     1255.28     1252.24     50.62 o 
  -3   1   6     4488.64     4293.06     70.90 o 
  -1   1   6     7086.37     6935.46     96.67 o 
   1   1   6     2512.33     2531.32    128.60 o 
   3   1   6     3152.06     3166.42     84.35 o 
   5   1   6      176.23      172.03     37.88 o 
   7   1   6      102.48      125.02     32.38 o 
   9   1   6      126.31      148.70     33.08 o 
  11   1   6      213.09      230.14     29.56 o 
  13   1   6      266.70      241.89     36.79 o 
 -16   2   6     1036.34     1023.83     90.43 o 
 -14   2   6     1424.14     1232.59     74.20 o 
 -12   2   6     2107.41     2220.43     76.13 o 
 -10   2   6      750.01      907.86     74.11 o 
  -8   2   6     8906.67     8924.55     95.27 o 
  -6   2   6     3801.54     3232.18     52.09 o 
  -4   2   6     1986.05     1669.81     58.44 o 
  -2   2   6     5442.49     4813.59    207.89 o 
   0   2   6    14195.16    14843.05    346.29 o 
   2   2   6    14301.72    14624.84    185.18 o 
   4   2   6     1412.24     1217.56     47.56 o 
   6   2   6     6727.48     6987.01     65.46 o 
   8   2   6     1141.53     1154.47     38.81 o 
  10   2   6     1346.15     1410.59     33.06 o 
  12   2   6      294.63      324.24     37.09 o 
 -15   3   6      244.66      323.71     46.83 o 
 -13   3   6     2385.06     2224.20     46.98 o 
 -11   3   6      291.70      310.96     77.86 o 
  -9   3   6       73.10       -3.20     41.62 o 
  -7   3   6       12.62       31.53     35.44 o 
  -5   3   6      398.95      428.94     41.06 o 
  -3   3   6      921.77      953.61     54.41 o 
  -1   3   6     6869.47     7220.36    293.63 o 
   1   3   6      501.42      435.66     49.98 o 
   3   3   6      688.38      677.46     42.68 o 
   5   3   6       81.71       99.13     49.43 o 
   7   3   6      913.57      878.34     38.75 o 
   9   3   6      332.22      296.95     30.58 o 
  11   3   6      349.58      278.47     27.26 o 
  13   3   6      433.28      363.08     37.37 o 
 -16   4   6      921.83      895.24     51.87 o 
 -14   4   6     2151.82     2105.16     49.63 o 
 -12   4   6     1207.07     1261.31     98.74 o 
 -10   4   6     2110.92     2141.95     49.82 o 
  -8   4   6     3762.10     3943.73    138.77 o 
  -6   4   6    12267.57    12456.57    353.32 o 
  -4   4   6    12109.23    11950.41    210.25 o 
  -2   4   6     5549.68     5262.08    119.58 o 
   0   4   6     4887.76     4385.04     91.86 o 
   2   4   6     1040.50      837.08     44.07 o 
   4   4   6     6612.59     6894.60     84.31 o 
   6   4   6      716.92      766.23     54.94 o 
   8   4   6     3138.81     3354.41     59.74 o 
  10   4   6      547.34      551.83     26.89 o 
  12   4   6      119.90      114.97     33.00 o 
 -15   5   6       79.35       88.53     46.87 o 
 -13   5   6      217.58      190.38     33.52 o 
 -11   5   6     1049.12     1015.51     42.85 o 
  -9   5   6      177.46      182.26     36.25 o 
  -7   5   6      449.81      467.14     43.35 o 
  -5   5   6      397.66      388.58     65.67 o 
  -3   5   6     1111.17     1145.81    100.92 o 
  -1   5   6      769.25      718.23     39.54 o 
   1   5   6       87.38       96.03     41.68 o 
   3   5   6     1464.76     1551.82     72.61 o 
   5   5   6      216.06      260.34     42.34 o 
   7   5   6      944.54      895.78     44.46 o 
   9   5   6      185.98      218.76     33.19 o 
  11   5   6      338.53      382.37     33.37 o 
 -16   6   6      422.75      333.78     49.46 o 
 -14   6   6      375.98      384.05     57.99 o 
 -12   6   6     3631.19     3905.82    127.64 o 
 -10   6   6     8899.03     9561.77    373.21 o 
  -8   6   6     2181.99     2278.92     50.80 o 
  -6   6   6     6200.67     6313.71     61.08 o 
  -4   6   6     1454.68     1312.92     40.31 o 
  -2   6   6     7256.37     6921.42    154.47 o 
   0   6   6     5623.65     5270.33    197.98 o 
   2   6   6     2368.23     2263.04     63.17 o 
   4   6   6     4052.72     4095.32     76.31 o 
   6   6   6      140.11      127.92     39.26 o 
   8   6   6      323.73      348.86     47.62 o 
  10   6   6      488.30      437.97     38.40 o 
  12   6   6      596.37      578.78     37.72 o 
 -15   7   6       12.51       50.10     85.73 o 
 -13   7   6      262.44      293.57     65.02 o 
 -11   7   6      800.13      764.41     48.48 o 
  -9   7   6      196.45      219.91     39.34 o 
  -7   7   6       83.04       66.19     35.66 o 
  -5   7   6      206.69      242.00     43.61 o 
  -3   7   6     1231.96     1317.58     42.96 o 
  -1   7   6      668.65      684.05     45.57 o 
   1   7   6       92.61      162.01     41.76 o 
   3   7   6       54.31       53.98     51.60 o 
   5   7   6     1596.75     1706.50     68.75 o 
   7   7   6      186.79      141.99     46.32 o 
   9   7   6       34.77       20.36     36.51 o 
  11   7   6       70.74      116.03     46.15 o 
 -14   8   6      573.69      586.60     50.50 o 
 -12   8   6     2414.04     2236.11     43.37 o 
 -10   8   6     2497.63     2629.87     48.64 o 
  -8   8   6     2924.80     3030.61    135.85 o 
  -6   8   6     2709.72     2836.18     59.75 o 
  -4   8   6     6965.45     7454.80    324.22 o 
  -2   8   6     7034.65     7399.22     82.38 o 
   0   8   6      644.83      650.18     44.28 o 
   2   8   6      602.29      672.94     38.93 o 
   4   8   6      559.13      559.65     57.55 o 
   6   8   6     2818.66     2932.71     59.82 o 
   8   8   6      476.44      475.90     50.77 o 
  10   8   6      110.52      143.73     48.94 o 
 -13   9   6      267.51      234.60     59.95 o 
 -11   9   6       93.18      127.34     36.58 o 
  -9   9   6      345.09      409.43     87.02 o 
  -7   9   6      247.88      279.03     40.47 o 
  -5   9   6      345.55      349.55     36.57 o 
  -3   9   6      526.63      627.02     43.67 o 
  -1   9   6     1015.61     1124.87     46.32 o 
   1   9   6      212.56      250.91     50.04 o 
   3   9   6      356.64      380.73     50.62 o 
   5   9   6      413.76      354.83     53.94 o 
   7   9   6      368.61      348.97     38.76 o 
   9   9   6       48.19       60.00     55.21 o 
  11   9   6       87.34       67.89     39.29 o 
 -12  10   6      574.60      555.26    103.08 o 
 -10  10   6      870.54      946.79     48.17 o 
  -8  10   6     2274.41     2443.01     53.91 o 
  -6  10   6      781.40      851.02     49.36 o 
  -4  10   6     7356.18     8138.97    360.55 o 
  -2  10   6     1442.24     1522.20     46.76 o 
   0  10   6      477.89      431.01     41.06 o 
   2  10   6     1653.03     1689.49     42.27 o 
   4  10   6      966.08      891.19     52.63 o 
   6  10   6     1787.58     1792.76     99.14 o 
   8  10   6      299.56      331.12     47.54 o 
  10  10   6      435.89      400.34     57.92 o 
 -13  11   6        6.72      103.63     78.10 o 
 -11  11   6       43.02       98.78     78.65 o 
  -9  11   6       38.44       22.70     50.82 o 
  -7  11   6     1645.09     1568.41     39.17 o 
  -5  11   6      234.52      180.02     38.59 o 
  -3  11   6      915.89      918.40     61.45 o 
  -1  11   6      534.08      545.60     40.89 o 
   1  11   6     1103.78     1091.47     57.05 o 
   3  11   6      307.18      329.02     52.85 o 
   5  11   6       66.92       29.59     46.70 o 
   7  11   6      435.36      394.53     42.04 o 
   9  11   6       78.96       55.47     39.68 o 
 -12  12   6       96.92      -57.68     57.68 o 
 -10  12   6      673.28      703.98     94.86 o 
  -8  12   6     1627.66     1671.45     44.61 o 
  -6  12   6     1426.02     1370.23     51.43 o 
  -4  12   6       47.74        2.66     38.08 o 
  -2  12   6      495.59      451.08     39.92 o 
   0  12   6     4562.75     4924.22     68.74 o 
   2  12   6     3454.42     3464.19     56.36 o 
   4  12   6      200.84      256.61     51.44 o 
   6  12   6      242.74      227.76     58.94 o 
   8  12   6      486.22      337.20     48.69 o 
  -9  13   6      232.50       69.26     47.74 o 
  -7  13   6      272.32      289.46     46.86 o 
  -5  13   6      742.39      651.36     34.99 o 
  -3  13   6      212.75      139.19     45.59 o 
  -1  13   6      437.13      408.25     35.06 o 
   1  13   6      131.90      247.48     44.73 o 
   3  13   6      218.97      204.87     81.12 o 
   5  13   6        4.34       17.72     65.57 o 
   7  13   6      133.72       86.27     46.95 o 
  -8  14   6      294.91      254.40     47.77 o 
  -6  14   6      845.13      920.82     56.06 o 
  -4  14   6      740.33      707.11     49.17 o 
  -2  14   6      571.79      654.78     52.91 o 
   0  14   6      953.52     1018.70     57.00 o 
   2  14   6      559.27      587.78     49.53 o 
   4  14   6      775.45      716.36     51.75 o 
  -7  15   6      179.53      105.03     40.74 o 
  -5  15   6      352.91      375.19     74.18 o 
  -3  15   6       40.39      -15.01     56.42 o 
  -1  15   6      464.52      435.74     78.73 o 
   1  15   6      112.77      117.40     49.06 o 
   3  15   6      108.83       46.69     48.22 o 
  -4  16   6      583.63      477.58    145.92 o 
  -2  16   6      434.29      507.28     56.91 o 
   0  16   6      396.21      269.23     48.61 o 
 -17   1   7      462.42      456.42     86.32 o 
 -11   1   7       29.19      105.75     67.70 o 
  -9   1   7      606.31      678.99     73.74 o 
  -7   1   7     2163.03     1900.87     57.08 o 
  -5   1   7     5313.28     4964.56     60.43 o 
  -3   1   7    12354.52    12153.60    326.78 o 
  -1   1   7     3725.13     3375.66     71.88 o 
   1   1   7    20391.92    22290.01    291.65 o 
   3   1   7     2147.00     1942.57     91.63 o 
   5   1   7     2069.09     2084.70     50.99 o 
   7   1   7     1295.62     1320.57     39.41 o 
   9   1   7      747.33      774.26     35.93 o 
  11   1   7      479.54      546.83     37.97 o 
  13   1   7       34.00      -10.55     35.26 o 
 -16   2   7       48.49       84.13     59.34 o 
 -14   2   7      185.23      129.57     37.87 o 
 -12   2   7      734.52      646.77     69.00 o 
 -10   2   7      721.88      678.48     55.56 o 
  -8   2   7       34.82       86.00     72.06 o 
  -6   2   7     1426.22     1550.47     53.29 o 
  -4   2   7      180.95      237.11     50.49 o 
  -2   2   7     4425.38     4474.85     93.21 o 
   0   2   7     3302.29     3214.22    106.90 o 
   2   2   7     6615.71     6726.46    131.02 o 
   4   2   7     2697.85     2997.36    100.54 o 
   6   2   7      127.51      127.97     38.36 o 
   8   2   7      346.71      348.09     31.37 o 
  10   2   7      209.50      218.31     32.54 o 
  12   2   7      549.94      565.63     41.89 o 
 -15   3   7     1120.73     1134.24     51.90 o 
 -13   3   7       75.96       40.89     46.30 o 
 -11   3   7     3801.34     4057.57    235.76 o 
  -9   3   7     2619.07     2888.72    223.68 o 
  -7   3   7     4952.59     4696.59    112.99 o 
  -5   3   7     3398.97     2971.10     78.41 o 
  -3   3   7      350.61      293.36     43.16 o 
  -1   3   7     3471.86     3269.15    112.21 o 
   1   3   7     4108.47     3972.64     98.28 o 
   3   3   7     6807.75     6369.18    104.41 o 
   5   3   7     1931.38     2057.75     52.16 o 
   7   3   7      747.22      720.38     34.99 o 
   9   3   7      476.69      503.89     34.24 o 
  11   3   7      163.51      169.61     33.04 o 
 -16   4   7       93.03       13.22     49.50 o 
 -14   4   7      287.15      283.74     36.93 o 
 -12   4   7      724.09      743.77     81.75 o 
 -10   4   7      346.31      442.33     91.27 o 
  -8   4   7     1627.11     1800.67     49.67 o 
  -6   4   7      327.87      277.85     38.15 o 
  -4   4   7     1017.82     1017.87     51.41 o 
  -2   4   7     1417.24     1425.88     48.10 o 
   0   4   7      443.78      477.24     48.77 o 
   2   4   7       80.41       63.33     41.68 o 
   4   4   7      915.75      939.22     58.90 o 
   6   4   7       11.34       10.12     40.23 o 
   8   4   7     1381.95     1424.99     40.50 o 
  10   4   7      121.17      113.78     26.36 o 
  12   4   7       39.19       25.45     35.23 o 
 -15   5   7     1018.67     1021.94     62.25 o 
 -13   5   7      854.24      942.16     56.13 o 
 -11   5   7     3407.20     3370.85     53.58 o 
  -9   5   7     2508.10     2679.01     46.85 o 
  -7   5   7     3546.69     3780.72    113.76 o 
  -5   5   7     3273.39     3013.64     53.24 o 
  -3   5   7     1253.53     1101.35     44.34 o 
  -1   5   7     7370.88     7038.57     73.86 o 
   1   5   7      166.07      173.13     42.11 o 
   3   5   7     1358.68     1393.49     77.98 o 
   5   5   7      928.42      945.24     49.61 o 
   7   5   7     1001.71     1014.01     53.78 o 
   9   5   7     1219.44     1246.00     35.74 o 
  11   5   7      748.36      687.72     44.32 o 
 -16   6   7       78.13       86.41     78.18 o 
 -14   6   7      116.42       57.11     46.07 o 
 -12   6   7       32.69       57.01     37.08 o 
 -10   6   7     2057.09     2219.79    127.27 o 
  -8   6   7      443.81      498.90     63.37 o 
  -6   6   7     1105.18     1087.94     46.54 o 
  -4   6   7       15.61        6.21     51.34 o 
  -2   6   7      435.28      413.23     31.79 o 
   0   6   7     1145.94     1264.76     44.70 o 
   2   6   7      551.21      610.44     53.94 o 
   4   6   7      746.94      735.21     64.72 o 
   6   6   7      783.87      784.47     45.55 o 
   8   6   7       43.38       38.92     44.98 o 
  10   6   7      122.59      130.14     35.54 o 
 -15   7   7      629.09      522.27     44.09 o 
 -13   7   7     2187.45     2058.06     53.01 o 
 -11   7   7     4930.55     5496.21    212.99 o 
  -9   7   7     4482.87     4612.74    101.15 o 
  -7   7   7      205.79      182.76     51.47 o 
  -5   7   7     1525.96     1509.08     43.09 o 
  -3   7   7     5683.80     5915.60     72.61 o 
  -1   7   7     1874.27     1858.12     51.75 o 
   1   7   7      115.82      147.90     36.46 o 
   3   7   7       12.89       34.82     51.83 o 
   5   7   7     1502.69     1605.64     55.65 o 
   7   7   7     1274.11     1291.54     45.52 o 
   9   7   7      931.81      807.08     71.55 o 
  11   7   7      614.75      528.63     43.00 o 
 -14   8   7      242.84      225.72     42.58 o 
 -12   8   7      451.20      405.73     41.38 o 
 -10   8   7      502.49      523.09     39.77 o 
  -8   8   7     1086.45     1139.01     55.50 o 
  -6   8   7      998.97     1114.60     45.83 o 
  -4   8   7     1227.31     1377.36     47.12 o 
  -2   8   7     1333.03     1361.15     58.11 o 
   0   8   7     2172.13     2273.34     47.12 o 
   2   8   7      741.78      807.93     63.48 o 
   4   8   7     2668.38     2718.73    120.40 o 
   6   8   7      349.07      315.76     39.54 o 
   8   8   7      121.55      193.73     69.57 o 
  10   8   7        6.18        3.22     45.51 o 
 -13   9   7     1590.27     1709.41     62.54 o 
 -11   9   7      479.09      498.62     40.15 o 
  -9   9   7     2482.18     2699.63     55.99 o 
  -7   9   7     3951.85     4170.89    183.62 o 
  -5   9   7     5160.72     5381.17     55.72 o 
  -3   9   7     1599.05     1591.34     47.85 o 
  -1   9   7       40.15       29.30     46.79 o 
   1   9   7      568.24      564.98     42.06 o 
   3   9   7     1234.57     1358.13     79.02 o 
   5   9   7     2790.66     2698.06    115.89 o 
   7   9   7      765.93      761.59     41.11 o 
   9   9   7      308.70      406.77     47.35 o 
 -12  10   7       45.05       20.65     46.86 o 
 -10  10   7      240.73      226.15     84.32 o 
  -8  10   7     1021.83     1068.46     41.66 o 
  -6  10   7     1323.56     1372.17     44.06 o 
  -4  10   7     1800.70     1909.18     42.12 o 
  -2  10   7       30.29        3.14     38.46 o 
   0  10   7      814.35      904.37     42.57 o 
   2  10   7      332.84      401.03     47.67 o 
   4  10   7      121.78      166.40     38.66 o 
   6  10   7      440.64      450.76     56.63 o 
   8  10   7       52.32      117.68     55.16 o 
 -13  11   7      827.24      642.55     63.33 o 
 -11  11   7      567.27      675.79     81.00 o 
  -9  11   7     1206.49     1224.76    162.75 o 
  -7  11   7     2977.13     3046.43     49.81 o 
  -5  11   7      258.88      256.02     38.35 o 
  -3  11   7     1434.40     1456.79     71.01 o 
  -1  11   7     1886.75     1927.05     46.51 o 
   1  11   7     3818.48     3908.13     86.24 o 
   3  11   7     1723.92     1719.70     56.04 o 
   5  11   7       85.67      118.97     40.43 o 
   7  11   7      620.09      596.89     59.10 o 
 -12  12   7       56.87      160.26     54.78 o 
 -10  12   7      312.53      331.71     58.73 o 
  -8  12   7      453.40      385.71     33.66 o 
  -6  12   7       66.66       52.34     47.97 o 
  -4  12   7      702.76      678.31     40.51 o 
  -2  12   7      295.29      267.94     46.66 o 
   0  12   7      412.45      484.34     46.04 o 
   2  12   7      275.69      307.94     47.73 o 
   4  12   7      186.24      153.84     40.42 o 
   6  12   7      303.40      298.76     59.90 o 
  -9  13   7      441.67      484.80     57.16 o 
  -7  13   7      741.32      809.66     65.94 o 
  -5  13   7     1253.95     1234.27     42.99 o 
  -3  13   7     1226.58     1223.26     69.62 o 
  -1  13   7     1939.51     2023.22     95.42 o 
   1  13   7     1335.43     1249.43     44.12 o 
   3  13   7     1185.04     1284.70     63.42 o 
   5  13   7      397.14      419.71     59.89 o 
  -8  14   7       11.84      -17.01     46.47 o 
  -6  14   7      680.54      643.21     73.71 o 
  -4  14   7       45.76       48.46     69.08 o 
  -2  14   7      246.19      236.50     41.16 o 
   0  14   7       71.56       -7.88     65.63 o 
   2  14   7        5.11      -36.70     57.77 o 
   4  14   7      293.64      264.94     59.28 o 
  -7  15   7      591.41      339.03    156.20 o 
  -5  15   7      688.21      550.49    106.61 o 
  -3  15   7      415.48      440.53     70.96 o 
  -1  15   7     1030.64      896.79    216.02 o 
   1  15   7      652.80      590.77     66.38 o 
   3  15   7     1301.98     1061.29     94.94 o 
 -10   0   8       91.97       81.80     50.57 o 
  -8   0   8     6708.46     6865.57     88.44 o 
  -6   0   8     7271.34     7491.83    105.01 o 
  -4   0   8    35286.00    39537.64    238.89 o 
  -2   0   8       93.44       97.59     77.35 o 
   0   0   8      761.27      574.52     79.07 o 
   4   0   8      256.35      213.94     60.55 o 
   6   0   8     2267.06     2392.88     73.85 o 
   8   0   8      854.63      865.76     53.03 o 
  10   0   8      680.73      689.58     50.72 o 
  12   0   8      188.56      171.96     57.07 o 
 -17   1   8       34.75       28.32     83.85 o 
 -11   1   8      314.97      351.60     49.32 o 
  -9   1   8      294.05      414.80     71.95 o 
  -7   1   8       21.48       46.86     40.97 o 
  -5   1   8     3031.82     2983.00     72.94 o 
  -3   1   8     7300.25     6993.90     84.51 o 
  -1   1   8     1682.13     1749.15     73.32 o 
   1   1   8      328.79      285.96     86.25 o 
   3   1   8     1524.79     1717.97    112.67 o 
   5   1   8      125.21      158.17     40.55 o 
   7   1   8      438.31      426.86     36.51 o 
   9   1   8       36.64       19.37     32.91 o 
  11   1   8       60.44      103.65     39.61 o 
 -16   2   8      148.95      138.26     60.47 o 
 -14   2   8      880.49      884.09     59.42 o 
 -12   2   8     1292.84     1348.39     39.72 o 
 -10   2   8     2301.42     2595.57     65.34 o 
  -8   2   8     3417.67     3304.63    164.95 o 
  -6   2   8     3519.80     3255.96     55.02 o 
  -4   2   8     3076.92     2671.37     50.37 o 
  -2   2   8     6381.11     6265.81     81.10 o 
   0   2   8     2897.19     2571.24     62.16 o 
   2   2   8     4363.05     4277.11    109.31 o 
   4   2   8     2263.21     2148.73     95.09 o 
   6   2   8      404.28      389.59     38.84 o 
   8   2   8      234.18      260.03     30.69 o 
  10   2   8      667.07      692.40     37.21 o 
  12   2   8      921.71      799.75     41.41 o 
 -15   3   8      459.46      385.77     58.21 o 
 -13   3   8       22.08       64.80     36.69 o 
 -11   3   8      340.07      337.91     35.50 o 
  -9   3   8      910.47      884.37     42.81 o 
  -7   3   8      284.32      335.74     52.51 o 
  -5   3   8      143.88      148.57     45.78 o 
  -3   3   8     1873.38     1895.34     46.31 o 
  -1   3   8      936.91      909.81     52.55 o 
   1   3   8      501.55      492.76     63.55 o 
   3   3   8      933.33      926.81     81.55 o 
   5   3   8       43.87       51.21     70.02 o 
   7   3   8      344.97      336.53     33.42 o 
   9   3   8       29.79       42.68     34.45 o 
  11   3   8       78.68       73.70     32.59 o 
 -16   4   8      689.54      503.79    186.26 o 
 -14   4   8      473.81      607.92     62.21 o 
 -12   4   8      352.41      361.07     47.30 o 
 -10   4   8     3070.67     3207.36    149.35 o 
  -8   4   8     3476.47     3515.81    344.39 o 
  -6   4   8     2164.75     2073.41     98.27 o 
  -4   4   8      657.11      535.81     41.77 o 
  -2   4   8     2091.25     1976.99     56.78 o 
   0   4   8    10082.41     9782.57    116.81 o 
   2   4   8     1187.47     1182.59     62.81 o 
   4   4   8     2001.41     2156.74     87.23 o 
   6   4   8      656.46      692.26     49.88 o 
   8   4   8     2887.20     3059.91     49.64 o 
  10   4   8     1256.98     1343.79     47.37 o 
 -15   5   8      296.45      162.58     66.94 o 
 -13   5   8        6.20       29.96     36.37 o 
 -11   5   8      892.15      924.50     50.77 o 
  -9   5   8      230.93      185.92     36.10 o 
  -7   5   8       47.95       39.33     41.72 o 
  -5   5   8        5.05      -18.44     42.19 o 
  -3   5   8      540.86      412.76     38.95 o 
  -1   5   8     1704.90     1814.60    156.74 o 
   1   5   8       40.54       31.52     40.83 o 
   3   5   8      875.66      880.14     80.01 o 
   5   5   8      389.80      414.74     54.98 o 
   7   5   8      141.78      171.40     35.58 o 
   9   5   8      826.49      761.82     33.25 o 
  11   5   8      143.83      149.13     36.39 o 
 -16   6   8      937.01      727.32     63.31 o 
 -14   6   8      780.44      626.82    130.13 o 
 -12   6   8     1322.11     1297.59     43.71 o 
 -10   6   8     1929.74     1954.07    115.93 o 
  -8   6   8      103.90      114.00     41.10 o 
  -6   6   8     1506.77     1541.79     48.14 o 
  -4   6   8     1245.04     1276.87     47.54 o 
  -2   6   8     4320.96     4440.82    212.98 o 
   0   6   8      940.88      947.77     56.14 o 
   2   6   8     1456.71     1554.60     59.91 o 
   4   6   8     1979.86     1971.76     83.66 o 
   6   6   8     3803.27     4035.02    143.61 o 
   8   6   8     2468.14     2516.00     47.84 o 
  10   6   8      500.30      506.62     43.34 o 
 -15   7   8       11.17      -19.86     57.48 o 
 -13   7   8      322.39      310.78     50.86 o 
 -11   7   8      345.70      313.01     61.21 o 
  -9   7   8      582.14      638.64     77.23 o 
  -7   7   8      434.48      439.20     86.26 o 
  -5   7   8      413.91      442.99     43.38 o 
  -3   7   8      592.96      617.99     54.43 o 
  -1   7   8      519.48      566.87     52.77 o 
   1   7   8       95.10      106.68     49.43 o 
   3   7   8     1489.24     1551.07     66.44 o 
   5   7   8      220.61      189.35     47.89 o 
   7   7   8       40.85       96.88     44.63 o 
   9   7   8       35.78       56.66     38.96 o 
 -14   8   8      759.90      705.72     50.76 o 
 -12   8   8     2059.45     2274.17     66.50 o 
 -10   8   8      683.51      650.61     82.45 o 
  -8   8   8     1521.53     1586.15     40.01 o 
  -6   8   8      389.00      413.69     51.61 o 
  -4   8   8     1525.45     1644.81     48.96 o 
  -2   8   8     2179.37     2243.67     58.06 o 
   0   8   8      332.48      274.91     41.93 o 
   2   8   8     1923.23     1948.00     58.09 o 
   4   8   8     3949.45     4161.16    193.37 o 
   6   8   8     3547.30     3661.32    148.85 o 
   8   8   8      305.58      362.82     57.92 o 
  10   8   8      465.07      474.12     48.06 o 
 -13   9   8      322.98      297.09     84.35 o 
 -11   9   8       77.06       23.26     39.39 o 
  -9   9   8      760.13      848.55     36.25 o 
  -7   9   8      733.68      754.21     42.00 o 
  -5   9   8      944.46      936.56     51.47 o 
  -3   9   8      884.09      939.59     52.01 o 
  -1   9   8      587.09      565.39     36.64 o 
   1   9   8      415.00      415.29     35.50 o 
   3   9   8      320.94      308.38     54.76 o 
   5   9   8      672.50      621.97     58.01 o 
   7   9   8      172.43      166.08     56.62 o 
   9   9   8        1.46      -45.55     56.32 o 
 -12  10   8      996.51     1074.49    140.67 o 
 -10  10   8      670.91      593.16     82.39 o 
  -8  10   8     1779.72     1837.26     51.52 o 
  -6  10   8      499.68      561.55     85.33 o 
  -4  10   8     1978.10     2055.52     42.80 o 
  -2  10   8      216.71      282.43     38.99 o 
   0  10   8     2995.48     3240.19     48.59 o 
   2  10   8     2093.86     2270.67    175.69 o 
   4  10   8      978.69      963.75     53.46 o 
   6  10   8      667.08      703.59     59.32 o 
   8  10   8      540.55      538.97     50.01 o 
 -11  11   8      178.81      286.81     80.27 o 
  -9  11   8      251.53      236.57     32.33 o 
  -7  11   8     1650.50     1475.80     90.34 o 
  -5  11   8       36.15       10.80     37.29 o 
  -3  11   8      844.23      834.92     51.96 o 
  -1  11   8      801.83      775.86     36.99 o 
   1  11   8      548.48      614.39     49.14 o 
   3  11   8      115.73      125.56     46.35 o 
   5  11   8      300.50      240.69     64.42 o 
   7  11   8      244.32      216.85     56.44 o 
 -10  12   8      615.51      557.02     60.81 o 
  -8  12   8      739.20      782.97     98.65 o 
  -6  12   8     2381.33     2470.32     42.96 o 
  -4  12   8      656.43      638.86     40.28 o 
  -2  12   8     2310.86     2296.88     43.19 o 
   0  12   8     1456.32     1470.57     45.28 o 
   2  12   8      738.61      754.82    129.58 o 
   4  12   8      519.42      593.22     65.63 o 
   6  12   8      461.88      372.29     53.43 o 
  -9  13   8       51.99      144.82     60.68 o 
  -7  13   8      189.34      174.12     40.38 o 
  -5  13   8      417.58      530.02     95.49 o 
  -3  13   8       56.04       -2.39     39.19 o 
  -1  13   8      321.96      337.23     38.11 o 
   1  13   8      695.24      755.77     59.13 o 
   3  13   8      427.32      428.23     59.96 o 
   5  13   8      103.08       73.37     47.64 o 
  -8  14   8      768.49      556.89     59.66 o 
  -6  14   8     1848.98     1699.26    191.61 o 
  -4  14   8      501.33      529.50     57.88 o 
  -2  14   8      833.49      781.37     67.90 o 
   0  14   8     1316.75     1263.16     68.88 o 
   2  14   8      615.31      556.54     50.88 o 
   4  14   8      534.85      420.41     59.81 o 
  -5  15   8      334.53      207.53     99.19 o 
  -3  15   8        9.15       48.44     87.98 o 
  -1  15   8      443.84      410.61     56.52 o 
   1  15   8        6.74       59.81     57.36 o 
 -17   1   9      134.71       82.78     84.24 o 
 -11   1   9       53.13       77.40     47.20 o 
  -9   1   9     3246.77     3520.22     86.82 o 
  -7   1   9     5118.77     5354.70     83.90 o 
  -5   1   9     8070.85     8097.13    530.21 o 
  -3   1   9     4010.94     3698.02     98.96 o 
  -1   1   9     2236.50     1888.11     54.98 o 
   1   1   9     6042.23     6043.12    149.04 o 
   3   1   9     3964.10     4241.07    106.80 o 
   5   1   9     3101.03     3354.26     88.18 o 
   7   1   9      685.31      728.96     41.75 o 
   9   1   9     1269.28     1332.22     43.82 o 
  11   1   9      565.31      543.28     45.20 o 
 -16   2   9       20.23      108.02     82.73 o 
 -14   2   9       17.48       59.25     31.81 o 
 -12   2   9      165.97      199.32    102.85 o 
 -10   2   9     1262.88     1348.58    108.26 o 
  -8   2   9      147.95      200.34     36.66 o 
  -6   2   9      267.19      321.90     43.58 o 
  -4   2   9      192.78      214.10     41.57 o 
  -2   2   9      258.99      220.59     47.44 o 
   0   2   9      568.99      679.47     49.98 o 
   2   2   9      867.73      813.37     97.25 o 
   4   2   9      269.94      328.98     74.39 o 
   6   2   9     1301.60     1347.74     57.62 o 
   8   2   9       98.68       75.49     34.69 o 
  10   2   9      103.80      106.45     41.34 o 
 -15   3   9      455.11      494.29     56.28 o 
 -13   3   9      948.87      979.89     97.73 o 
 -11   3   9     2702.21     2787.26    112.14 o 
  -9   3   9     1518.56     1658.53    120.81 o 
  -7   3   9     3921.69     4050.94    213.22 o 
  -5   3   9     2086.17     2017.75     65.20 o 
  -3   3   9     4690.40     4634.75     68.43 o 
  -1   3   9     6782.04     6710.01    182.48 o 
   1   3   9     6578.61     6687.76    154.51 o 
   3   3   9     3879.81     4051.00    107.42 o 
   5   3   9      305.48      302.65     70.14 o 
   7   3   9     2586.80     2859.28     64.61 o 
   9   3   9     1071.62     1049.71     42.44 o 
  11   3   9     1290.89     1241.43     50.54 o 
 -16   4   9       97.92       53.25     46.97 o 
 -14   4   9      205.80      194.75     36.33 o 
 -12   4   9      102.85       99.19     80.98 o 
 -10   4   9      146.34      151.31     40.01 o 
  -8   4   9     2077.29     2063.77     70.87 o 
  -6   4   9      810.35      806.20     54.48 o 
  -4   4   9       67.97       58.01     51.75 o 
  -2   4   9       94.32       86.40     42.59 o 
   0   4   9      241.41      239.52     74.22 o 
   2   4   9       38.44       28.39    125.44 o 
   4   4   9      325.48      250.03     52.55 o 
   6   4   9       91.53      114.92     65.60 o 
   8   4   9      289.60      262.57     39.59 o 
  10   4   9       43.11       49.21     42.85 o 
 -15   5   9      387.24      328.71     42.43 o 
 -13   5   9       39.04       34.67     36.66 o 
 -11   5   9     4878.67     5176.14    276.92 o 
  -9   5   9     1912.95     1991.74    121.98 o 
  -7   5   9     3361.70     3368.17     68.45 o 
  -5   5   9      808.03      758.01     53.91 o 
  -3   5   9     6292.18     6871.74    182.40 o 
  -1   5   9     7791.87     7988.80    103.17 o 
   1   5   9      410.46      415.34     74.13 o 
   3   5   9     1958.78     2093.85     85.34 o 
   5   5   9     5382.24     5733.24     91.68 o 
   7   5   9     2257.06     2364.41     82.47 o 
   9   5   9     1238.74     1282.37     51.70 o 
 -14   6   9      169.63      175.36     58.01 o 
 -12   6   9      352.23      381.25     37.92 o 
 -10   6   9       95.01      142.98     38.65 o 
  -8   6   9       68.03       47.67     49.00 o 
  -6   6   9      491.96      543.80     38.61 o 
  -4   6   9       60.69       47.14     41.59 o 
  -2   6   9      254.25      227.20     42.42 o 
   0   6   9       23.84        5.80     42.80 o 
   2   6   9       80.22      111.00     42.39 o 
   4   6   9       19.23       25.67     49.79 o 
   6   6   9      139.84      135.34     42.40 o 
   8   6   9       96.00       89.85     35.20 o 
  10   6   9       83.68       36.97     38.35 o 
 -15   7   9      560.90      481.41     75.90 o 
 -13   7   9      989.64     1002.39    108.56 o 
 -11   7   9     1949.44     2194.51     80.56 o 
  -9   7   9     1265.70     1227.34     43.92 o 
  -7   7   9      399.04      360.02     50.14 o 
  -5   7   9     4171.15     4519.50     83.07 o 
  -3   7   9     1711.91     1703.48     50.36 o 
  -1   7   9     2733.82     2826.00    126.18 o 
   1   7   9     2354.74     2313.77     54.13 o 
   3   7   9     3860.95     3942.49     91.98 o 
   5   7   9     2397.09     2333.44     84.32 o 
   7   7   9      986.70     1033.51     47.47 o 
   9   7   9      309.13      276.48     52.00 o 
 -14   8   9       47.78       35.79     84.70 o 
 -12   8   9       45.93       46.09     39.91 o 
 -10   8   9       38.04       74.97     37.02 o 
  -8   8   9      105.67      119.54     34.43 o 
  -6   8   9      453.59      501.00     41.40 o 
  -4   8   9      124.85      102.38     40.35 o 
  -2   8   9      324.01      324.31     50.43 o 
   0   8   9       60.63       49.16     39.28 o 
   2   8   9      716.74      696.20     42.70 o 
   4   8   9      932.28      867.10     62.78 o 
   6   8   9      605.57      562.84     48.79 o 
   8   8   9      109.92       86.10     45.99 o 
 -13   9   9      800.96      631.05     51.42 o 
 -11   9   9      240.63      292.08     40.19 o 
  -9   9   9     1047.35     1136.01     68.42 o 
  -7   9   9     1766.55     1919.72     61.46 o 
  -5   9   9     1656.31     1762.14     82.09 o 
  -3   9   9     2735.20     3010.65     91.49 o 
  -1   9   9      570.78      604.53     58.19 o 
   1   9   9     2291.18     2322.63     62.42 o 
   3   9   9      843.46      814.89     56.88 o 
   5   9   9     1354.60     1303.69     53.70 o 
   7   9   9     1271.22     1246.12     63.46 o 
 -12  10   9      335.73      301.89     43.14 o 
 -10  10   9      139.07      175.16     84.38 o 
  -8  10   9      606.61      497.68     49.41 o 
  -6  10   9        1.16       -0.31     45.78 o 
  -4  10   9     1214.79     1347.38     80.64 o 
  -2  10   9     1384.42     1421.30     43.97 o 
   0  10   9      551.69      592.97     48.47 o 
   2  10   9      343.09      379.30     38.62 o 
   4  10   9      157.85      171.10     55.45 o 
   6  10   9      273.07      292.25     56.77 o 
   8  10   9       25.87       53.58     55.17 o 
 -11  11   9      257.09      343.00     56.47 o 
  -9  11   9     1152.73     1171.21     62.67 o 
  -7  11   9     1352.22     1390.90     71.67 o 
  -5  11   9      926.83      986.59     87.84 o 
  -3  11   9      737.99      682.77     47.97 o 
  -1  11   9     1334.20     1401.01     50.77 o 
   1  11   9     1436.24     1520.83     66.54 o 
   3  11   9      983.54      901.02     60.00 o 
   5  11   9      178.88      211.37     63.67 o 
   7  11   9      198.91      160.73     56.87 o 
 -10  12   9      163.41      187.65     58.26 o 
  -8  12   9      101.49       87.19     40.09 o 
  -6  12   9      131.24      131.58     37.30 o 
  -4  12   9      452.50      430.17     54.33 o 
  -2  12   9      503.21      537.14     57.91 o 
   0  12   9      549.41      529.05     68.85 o 
   2  12   9      150.59      140.47     58.73 o 
   4  12   9       65.82       56.27     46.94 o 
   6  12   9      268.79      225.53     47.25 o 
  -9  13   9      579.46      412.07     61.27 o 
  -7  13   9      905.06      895.63     50.29 o 
  -5  13   9     1519.77     1565.15     46.72 o 
  -3  13   9      592.72      595.39     48.41 o 
  -1  13   9      544.51      539.10     48.97 o 
   1  13   9      848.28      823.87     95.29 o 
   3  13   9      261.26      215.83     63.93 o 
  -8  14   9      222.92      190.69     47.07 o 
  -6  14   9      668.77      604.10     59.14 o 
  -4  14   9        7.55      -11.98     46.11 o 
  -2  14   9      238.28      248.86     46.60 o 
   0  14   9      220.61      238.40     75.25 o 
   2  14   9      249.34      244.97     47.93 o 
  -3  15   9      919.56      642.69     95.81 o 
  -1  15   9      795.05      691.74    128.94 o 
 -10   0  10       45.81       72.53     48.39 o 
  -8   0  10     7271.40     8045.79     94.12 o 
  -6   0  10    16781.38    18210.89    142.76 o 
  -4   0  10    11808.18    12252.71    132.39 o 
  -2   0  10     2600.61     2261.45     85.32 o 
   0   0  10       59.63       48.56     69.31 o 
   8   0  10      605.49      627.56     68.19 o 
  10   0  10      294.12      349.56     69.53 o 
 -11   1  10      419.69      465.06     50.21 o 
  -9   1  10       64.75      104.16     50.19 o 
  -7   1  10      353.97      384.88     73.54 o 
  -5   1  10      472.91      456.40     44.92 o 
  -3   1  10      337.46      367.03     53.51 o 
  -1   1  10      879.34      878.60     49.46 o 
   1   1  10       53.72       34.11     82.02 o 
   3   1  10       21.81       23.67     72.10 o 
   5   1  10        0.93        2.75     57.07 o 
   7   1  10       33.85       25.94     51.41 o 
   9   1  10       37.08       41.82     59.79 o 
  11   1  10       26.32       29.24     77.69 o 
 -16   2  10      394.21      379.32     85.25 o 
 -14   2  10     1514.46     1581.45     47.44 o 
 -12   2  10     1802.99     1947.45    147.14 o 
 -10   2  10     3477.99     3607.40     49.43 o 
  -8   2  10     4229.97     4419.64    209.56 o 
  -6   2  10     6118.63     6150.76    343.53 o 
  -4   2  10     5376.29     5466.01    216.16 o 
  -2   2  10     4670.33     4728.41    113.56 o 
   0   2  10     8727.19     8944.98    195.85 o 
   2   2  10     2549.00     2485.19    103.36 o 
   4   2  10     2563.58     2707.81    104.44 o 
   6   2  10      153.57      156.99     51.87 o 
   8   2  10     1345.85     1372.48     57.42 o 
  10   2  10     1053.39     1040.61     71.42 o 
 -15   3  10       22.01      -44.62     46.80 o 
 -13   3  10      658.20      641.64     40.07 o 
 -11   3  10      162.93      223.04     47.71 o 
  -9   3  10     1382.04     1488.22     64.21 o 
  -7   3  10       50.52       92.37     41.47 o 
  -5   3  10      936.35      909.50     97.43 o 
  -3   3  10      191.80      162.40     52.28 o 
  -1   3  10      824.45      764.46     54.35 o 
   1   3  10      863.34      766.04    108.05 o 
   3   3  10     1574.26     1572.59     87.32 o 
   5   3  10      506.23      467.08     72.02 o 
   7   3  10        6.36       -2.34     49.61 o 
   9   3  10       27.79       29.13     56.04 o 
 -16   4  10      900.23      849.89    105.65 o 
 -14   4  10      282.12      243.12     47.31 o 
 -12   4  10      946.94      999.36     41.67 o 
 -10   4  10     5677.31     6007.56    429.01 o 
  -8   4  10     2306.91     2534.26     51.73 o 
  -6   4  10     3911.07     3983.94     58.52 o 
  -4   4  10     2708.57     2741.76    110.76 o 
  -2   4  10     5752.55     5879.74     76.80 o 
   0   4  10     6045.75     6426.17    114.93 o 
   2   4  10     1042.74     1204.10     81.06 o 
   4   4  10     1599.95     1607.82     65.97 o 
   6   4  10     3149.78     3272.17     94.45 o 
   8   4  10      725.83      699.85     50.31 o 
  10   4  10      360.95      357.10     58.43 o 
 -15   5  10      244.52      235.38     72.99 o 
 -13   5  10       34.90       10.65     40.05 o 
 -11   5  10      267.99      273.01     39.39 o 
  -9   5  10      219.02      199.13     40.30 o 
  -7   5  10      295.01      275.06     58.08 o 
  -5   5  10      327.36      363.51     43.01 o 
  -3   5  10      325.63      354.48     52.32 o 
  -1   5  10      216.07      242.33     72.34 o 
   1   5  10      209.42      241.47     72.40 o 
   3   5  10       48.92       66.85     67.43 o 
   5   5  10      308.49      277.04     68.47 o 
   7   5  10      137.57      139.25     64.21 o 
   9   5  10       18.10       30.70     55.77 o 
 -14   6  10      672.29      653.72     85.46 o 
 -12   6  10     1312.62     1317.25     44.07 o 
 -10   6  10     1825.33     1883.28     46.96 o 
  -8   6  10     1301.02     1449.96     53.17 o 
  -6   6  10     1111.81     1193.39     53.99 o 
  -4   6  10     2123.47     2098.58     95.46 o 
  -2   6  10     5796.33     5974.73     88.16 o 
   0   6  10     3485.18     3855.78     93.54 o 
   2   6  10     2389.03     2550.39     84.77 o 
   4   6  10     1186.10     1203.88     74.47 o 
   6   6  10     1858.07     1823.87     63.99 o 
   8   6  10      604.33      619.78     84.58 o 
 -15   7  10       13.10       36.46     46.53 o 
 -13   7  10       49.20      -19.59     61.75 o 
 -11   7  10      170.69      164.80     37.42 o 
  -9   7  10      139.99      115.25     54.78 o 
  -7   7  10      322.98      250.75     49.41 o 
  -5   7  10      709.59      747.92     78.04 o 
  -3   7  10      221.20      223.30     51.21 o 
  -1   7  10      342.94      337.64     49.79 o 
   1   7  10      296.49      284.63     53.12 o 
   3   7  10      679.04      663.76     75.41 o 
   5   7  10      452.09      485.02     67.16 o 
   7   7  10       61.05       84.77     79.37 o 
   9   7  10       38.83       47.88     45.78 o 
 -14   8  10      942.46      897.23     97.23 o 
 -12   8  10      510.17      535.07     48.05 o 
 -10   8  10      609.03      571.83     48.36 o 
  -8   8  10     1297.10     1427.93     52.30 o 
  -6   8  10      596.03      630.39     41.63 o 
  -4   8  10     3745.58     3909.37     52.44 o 
  -2   8  10     1779.84     1792.71    127.89 o 
   0   8  10     1219.90     1227.19     52.16 o 
   2   8  10     1986.76     2052.08    120.92 o 
   4   8  10     2412.05     2461.26     58.03 o 
   6   8  10     1146.70     1217.23     58.91 o 
   8   8  10      226.23      155.50     80.72 o 
 -13   9  10       16.13       43.33     51.75 o 
 -11   9  10       37.81       31.82     47.47 o 
  -9   9  10      210.06      212.56     46.25 o 
  -7   9  10        6.73       -8.73     39.49 o 
  -5   9  10      222.58      226.76     47.20 o 
  -3   9  10      688.40      604.79     41.17 o 
  -1   9  10       28.52       31.40     32.59 o 
   1   9  10      505.04      511.23     39.73 o 
   3   9  10      132.40      100.35     53.16 o 
   5   9  10      190.02      178.12     62.34 o 
   7   9  10      134.71       84.29     48.13 o 
 -12  10  10      513.28      466.76     88.75 o 
 -10  10  10      619.41      696.42     58.48 o 
  -8  10  10     1046.38      992.15     52.09 o 
  -6  10  10     1011.57     1083.54     42.01 o 
  -4  10  10     1769.49     1924.84     63.79 o 
  -2  10  10      960.19     1045.73     42.60 o 
   0  10  10     1169.66     1178.11     43.33 o 
   2  10  10     1475.44     1404.18     56.90 o 
   4  10  10     1133.18     1157.18     74.33 o 
   6  10  10      447.88      390.94     59.64 o 
 -11  11  10        6.39       11.73     80.21 o 
  -9  11  10      234.17      221.71     79.64 o 
  -7  11  10      536.45      578.82     46.11 o 
  -5  11  10      838.54      744.18     40.67 o 
  -3  11  10      384.85      353.29     46.97 o 
  -1  11  10      291.52      255.08     45.74 o 
   1  11  10      165.45      140.78     45.47 o 
   3  11  10       34.85       23.97     57.27 o 
   5  11  10       41.60       23.43     56.17 o 
 -10  12  10      535.87      580.02     62.30 o 
  -8  12  10     1517.01     1448.79     65.18 o 
  -6  12  10      920.54     1013.34     50.12 o 
  -4  12  10      319.09      281.80     52.98 o 
  -2  12  10     1177.92     1104.45     42.91 o 
   0  12  10      878.87      930.19     43.30 o 
   2  12  10      588.64      595.47     61.48 o 
   4  12  10      248.28      290.25     63.43 o 
  -9  13  10      267.23       84.71     81.99 o 
  -7  13  10      408.92      476.13    102.71 o 
  -5  13  10      253.85      212.68     47.35 o 
  -3  13  10       27.63       24.28     45.68 o 
  -1  13  10       78.13       25.12     40.10 o 
   1  13  10      292.32      304.36     56.57 o 
   3  13  10       55.36      -27.32     62.76 o 
  -6  14  10     1231.42     1069.29    158.79 o 
  -4  14  10      609.93      549.35     64.22 o 
  -2  14  10      243.94      253.73     61.57 o 
   0  14  10      114.92       82.59     46.30 o 
 -15   1  11     2980.38     3116.10     98.91 o 
 -11   1  11     1509.65     1660.84     74.96 o 
  -9   1  11     4436.07     4860.38     91.24 o 
  -7   1  11     6160.67     6543.41    491.71 o 
  -5   1  11    10632.47    10601.40    427.42 o 
  -3   1  11      725.98      662.25     55.12 o 
  -1   1  11      646.77      639.93     44.45 o 
   1   1  11     1661.28     1835.20    105.49 o 
   9   1  11      499.72      545.17     81.64 o 
 -16   2  11       15.14      -85.95     85.95 o 
 -14   2  11       81.61       63.67     97.43 o 
 -12   2  11       14.10        5.09     32.65 o 
 -10   2  11      514.95      493.03     48.98 o 
  -8   2  11       17.31       45.61     35.52 o 
  -6   2  11      645.15      652.52     39.85 o 
  -4   2  11      430.74      398.46     52.76 o 
  -2   2  11      442.82      462.60     52.36 o 
   0   2  11        2.03       34.37     43.86 o 
   2   2  11       86.68       62.48     85.81 o 
   4   2  11       38.83       31.71     52.47 o 
   6   2  11      220.98      216.56     53.00 o 
   8   2  11       24.54       39.60     65.72 o 
  10   2  11       11.27       18.87     59.65 o 
 -15   3  11      409.50      504.77     48.55 o 
 -13   3  11     2234.41     2200.23     47.73 o 
 -11   3  11     4219.37     4564.13    122.24 o 
  -9   3  11     2108.73     2102.63    154.85 o 
  -7   3  11     1956.91     2010.65     50.72 o 
  -5   3  11     1155.56     1128.61     66.47 o 
  -3   3  11     6038.38     6333.83    246.18 o 
  -1   3  11     5517.10     5916.30    198.27 o 
   1   3  11     2226.82     2308.87    129.74 o 
   3   3  11      171.95      184.04     68.24 o 
   5   3  11      375.07      398.44     49.69 o 
   7   3  11     1183.63     1209.46     56.76 o 
   9   3  11      575.42      529.32     61.92 o 
 -16   4  11      104.69       86.92     47.50 o 
 -14   4  11      109.25      208.84     42.39 o 
 -12   4  11       76.03       41.44     32.43 o 
 -10   4  11      173.60      130.84     34.59 o 
  -8   4  11      195.57      128.77     40.68 o 
  -6   4  11      400.22      396.98     43.10 o 
  -4   4  11      620.43      618.41     39.32 o 
  -2   4  11     1150.91     1126.79     48.27 o 
   0   4  11       16.46      110.40     72.05 o 
   2   4  11      419.20      351.47     71.29 o 
   4   4  11       28.40       34.75     65.56 o 
   6   4  11       70.24       64.05     37.77 o 
   8   4  11       48.44       53.45     56.05 o 
 -15   5  11      226.08      260.66     48.16 o 
 -13   5  11      464.68      552.72     88.40 o 
 -11   5  11     1955.49     2207.23     46.63 o 
  -9   5  11     3001.42     3246.51    124.49 o 
  -7   5  11     1300.32     1256.51     66.92 o 
  -5   5  11     1979.94     1898.60     50.31 o 
  -3   5  11     4762.90     5091.44     66.89 o 
  -1   5  11     1416.55     1500.33     81.67 o 
   1   5  11     1799.66     1937.47     81.58 o 
   3   5  11     1086.14     1105.64     59.35 o 
   5   5  11     2545.06     2586.14     87.64 o 
   7   5  11      389.93      442.02     59.91 o 
   9   5  11      221.53      229.11     58.03 o 
 -14   6  11       10.84        9.75     57.57 o 
 -12   6  11      298.34      295.07     51.63 o 
 -10   6  11      413.54      425.75     40.68 o 
  -8   6  11      358.10      387.76     48.90 o 
  -6   6  11       70.68      135.27     34.65 o 
  -4   6  11     1045.43     1079.41     52.84 o 
  -2   6  11      123.97       54.86     70.71 o 
   0   6  11      276.33      249.60     70.03 o 
   2   6  11       87.15      127.50     66.38 o 
   4   6  11      110.81       64.89     66.01 o 
   6   6  11       38.82       45.77     63.86 o 
   8   6  11      268.63      253.33     57.99 o 
 -15   7  11      438.99      334.93     59.29 o 
 -13   7  11      947.14     1005.75     58.22 o 
 -11   7  11      691.63      720.23     48.42 o 
  -9   7  11     1483.86     1510.31     73.23 o 
  -7   7  11     1091.86     1144.31     39.25 o 
  -5   7  11     1704.34     1760.07     93.44 o 
  -3   7  11     1827.46     1976.99     77.68 o 
  -1   7  11     3456.66     3671.70     87.37 o 
   1   7  11     1756.30     1935.78     78.50 o 
   3   7  11      966.64     1071.42     71.42 o 
   5   7  11     1360.28     1435.38     75.20 o 
   7   7  11      596.80      576.71     62.68 o 
 -14   8  11      259.95      148.05     48.30 o 
 -12   8  11       92.17      109.12     57.78 o 
 -10   8  11       50.13       89.83     32.01 o 
  -8   8  11      578.49      518.61     40.15 o 
  -6   8  11      202.05      204.86     34.36 o 
  -4   8  11      576.90      524.90     49.93 o 
  -2   8  11      314.05      364.68     68.61 o 
   0   8  11      179.13      208.79     46.29 o 
   2   8  11      285.11      322.18     42.23 o 
   4   8  11       29.43       67.02     63.28 o 
   6   8  11       97.87      122.16     80.02 o 
 -13   9  11      736.51      818.86    161.23 o 
 -11   9  11      382.55      389.49     72.85 o 
  -9   9  11      528.54      589.90     82.80 o 
  -7   9  11     3023.01     3357.65     68.83 o 
  -5   9  11      876.46      817.46     51.98 o 
  -3   9  11     1466.85     1519.16     83.63 o 
  -1   9  11     1176.99     1172.65     43.89 o 
   1   9  11     1076.26     1048.28     58.07 o 
   3   9  11     2224.21     2121.59     80.34 o 
   5   9  11      343.58      379.59     82.72 o 
   7   9  11      430.90      362.46     81.51 o 
 -12  10  11       15.04      -59.48     59.48 o 
 -10  10  11       85.72       15.03     47.18 o 
  -8  10  11      546.39      503.80     66.29 o 
  -6  10  11      434.00      432.67     65.42 o 
  -4  10  11      676.00      631.21     40.12 o 
  -2  10  11      248.79      231.36     46.54 o 
   0  10  11      293.47      300.64     42.80 o 
   2  10  11      358.11      287.33     63.84 o 
   4  10  11       46.73       55.55     68.95 o 
   6  10  11        3.83      -26.69     56.07 o 
 -11  11  11      647.28      648.58     63.57 o 
  -9  11  11      853.60      737.01     84.26 o 
  -7  11  11      457.81      537.27     83.70 o 
  -5  11  11     1063.24     1043.78     37.38 o 
  -3  11  11     1017.60      914.18     66.70 o 
  -1  11  11     1643.50     1532.19    124.71 o 
   1  11  11      833.06      825.83     50.31 o 
   3  11  11      246.04      255.27     63.55 o 
   5  11  11      240.10      207.21     48.08 o 
 -10  12  11       70.84      -69.61     80.49 o 
  -8  12  11       40.05       24.35     55.29 o 
  -6  12  11      375.35      369.23     47.65 o 
  -4  12  11      417.76      391.94     47.76 o 
  -2  12  11       80.48       95.69     39.95 o 
   0  12  11      204.83      201.70     55.46 o 
   2  12  11      220.50      121.53     63.88 o 
  -7  13  11      984.15      746.48    125.37 o 
  -5  13  11      955.44      932.07     50.68 o 
  -3  13  11      117.31       99.52     46.12 o 
  -1  13  11      205.68      191.47     46.26 o 
   1  13  11      407.50      260.04     52.28 o 
  -4  14  11      211.53      258.22     59.77 o 
  -2  14  11       68.85       90.72     44.70 o 
 -10   0  12      738.45      781.98     52.65 o 
  -8   0  12     6058.58     6684.34    102.55 o 
  -6   0  12     3335.23     3329.70     72.10 o 
  -4   0  12     2058.59     1963.26     84.17 o 
  -2   0  12      129.41       79.02     57.89 o 
   0   0  12       19.89       25.67     54.78 o 
 -15   1  12       24.09      148.66     84.02 o 
 -13   1  12      138.41       38.33     47.41 o 
 -11   1  12      568.51      594.97     65.42 o 
  -9   1  12      291.56      286.90     48.74 o 
  -7   1  12     2617.73     2554.53     92.15 o 
  -5   1  12     1012.62      982.51     47.33 o 
  -3   1  12      258.83      234.27     51.20 o 
  -1   1  12      558.23      528.27     43.86 o 
 -16   2  12      748.58      657.78     65.22 o 
 -14   2  12     2672.49     2925.88     58.04 o 
 -12   2  12     2305.43     2376.78     59.32 o 
 -10   2  12      911.16      965.41     50.94 o 
  -8   2  12     1014.59     1013.86     39.30 o 
  -6   2  12      657.13      702.30     44.77 o 
  -4   2  12     3272.32     3303.86     65.82 o 
  -2   2  12      656.12      619.22     51.07 o 
   0   2  12      260.05      280.53     71.97 o 
   2   2  12      648.28      672.58    100.26 o 
 -15   3  12      155.97      133.98     41.99 o 
 -13   3  12       65.21       46.34     62.94 o 
 -11   3  12     1728.06     1751.63     52.54 o 
  -9   3  12      277.97      258.21     47.92 o 
  -7   3  12     1497.37     1471.98     46.87 o 
  -5   3  12      173.42      215.21     54.75 o 
  -3   3  12      383.85      362.04     38.61 o 
  -1   3  12       71.09       71.39     44.53 o 
   1   3  12     1938.43     2036.51    125.12 o 
   3   3  12      139.41      149.52     67.07 o 
   5   3  12      278.75      228.67     50.78 o 
   7   3  12       45.07       42.97     65.20 o 
   9   3  12        8.36       20.81     68.89 o 
 -14   4  12      534.07      438.82     59.12 o 
 -12   4  12      607.39      621.63     40.18 o 
 -10   4  12     3141.33     3279.43    167.57 o 
  -8   4  12      764.40      816.29     50.64 o 
  -6   4  12     1708.41     1754.86     56.20 o 
  -4   4  12     2021.13     2178.90     52.09 o 
  -2   4  12     2713.11     2950.13     62.70 o 
   0   4  12     1899.76     1875.50     89.64 o 
   2   4  12      142.82      189.15     67.08 o 
   4   4  12      768.74      802.48     72.67 o 
   6   4  12     1681.02     1668.33     70.72 o 
   8   4  12      521.30      531.92     61.65 o 
 -15   5  12       24.88       42.96     40.61 o 
 -13   5  12      745.76      789.37     62.69 o 
 -11   5  12      541.45      537.28     67.49 o 
  -9   5  12      274.84      280.39     39.33 o 
  -7   5  12       87.60       85.46     39.90 o 
  -5   5  12      399.76      394.14     49.22 o 
  -3   5  12      462.03      485.24     50.84 o 
  -1   5  12       12.27       65.66     66.34 o 
   1   5  12      108.06      150.74     95.88 o 
   3   5  12      533.25      506.26     68.68 o 
   5   5  12      177.98      197.63     64.90 o 
   7   5  12      405.54      401.74     60.25 o 
 -14   6  12       91.79      147.33    111.51 o 
 -12   6  12      579.19      576.84     42.90 o 
 -10   6  12     2281.21     2324.76     43.31 o 
  -8   6  12     2396.88     2493.07     44.27 o 
  -6   6  12     1105.74     1170.38     39.17 o 
  -4   6  12     1572.71     1720.11     48.00 o 
  -2   6  12     3058.09     3376.34     85.72 o 
   0   6  12     4443.41     4452.96     82.01 o 
   2   6  12      677.61      800.47     70.21 o 
   4   6  12      475.13      520.10     67.68 o 
   6   6  12      601.58      598.05     64.35 o 
   8   6  12       62.49       24.69     79.78 o 
 -13   7  12      234.13      164.17    155.08 o 
 -11   7  12      400.00      360.05     51.88 o 
  -9   7  12      178.82      164.26     37.82 o 
  -7   7  12      157.98      143.42     46.59 o 
  -5   7  12      549.01      552.98     48.96 o 
  -3   7  12       70.33      161.46     66.11 o 
  -1   7  12      490.41      443.48     51.28 o 
   1   7  12       15.02       -0.34     45.63 o 
   3   7  12       42.48       41.72     62.60 o 
   5   7  12       49.67      109.12     79.37 o 
   7   7  12        5.64       55.59     79.76 o 
 -14   8  12      234.60      147.74     58.03 o 
 -12   8  12      344.52      371.69     48.39 o 
 -10   8  12      557.83      524.60     43.30 o 
  -8   8  12     1304.46     1471.23     50.44 o 
  -6   8  12     1890.21     2021.99     53.30 o 
  -4   8  12     3136.65     3211.14     82.01 o 
  -2   8  12     1663.81     1855.95     75.90 o 
   0   8  12     1282.13     1399.02     73.15 o 
   2   8  12     1749.03     1666.45    119.00 o 
   4   8  12      494.93      520.50     83.57 o 
   6   8  12       70.60      153.40     79.81 o 
 -13   9  12      200.76      178.28     42.00 o 
 -11   9  12      334.10      255.17     48.62 o 
  -9   9  12       73.72      134.05     43.23 o 
  -7   9  12      398.37      408.15     34.16 o 
  -5   9  12      141.15      112.07     46.02 o 
  -3   9  12      213.78      216.36     64.98 o 
  -1   9  12      111.47      102.00     46.83 o 
   1   9  12      304.65      317.30     64.85 o 
   3   9  12      459.45      425.11     59.57 o 
   5   9  12       36.14       24.35     79.60 o 
 -12  10  12      398.24      424.71    153.63 o 
 -10  10  12      326.64      341.87     47.76 o 
  -8  10  12      497.83      652.80     81.26 o 
  -6  10  12     2283.97     2133.55     59.75 o 
  -4  10  12     1025.62     1109.18     69.65 o 
  -2  10  12     1483.57     1405.30     45.43 o 
   0  10  12      466.40      462.75     39.66 o 
   2  10  12      721.62      737.00     68.31 o 
   4  10  12      377.28      338.87     59.52 o 
 -11  11  12      120.10      122.59     51.30 o 
  -9  11  12      306.74      253.79     80.81 o 
  -7  11  12      166.55      222.59     57.42 o 
  -5  11  12      363.41      430.15     80.11 o 
  -3  11  12      381.28      370.21     59.30 o 
  -1  11  12      306.35      349.72     56.83 o 
   1  11  12      265.08      248.86     50.13 o 
   3  11  12       21.51       45.09     73.20 o 
  -8  12  12      408.11      263.10     82.22 o 
  -6  12  12      549.12      536.37     60.36 o 
  -4  12  12      474.56      321.58     48.17 o 
  -2  12  12      519.90      446.16     48.99 o 
   0  12  12      322.04      250.87     47.22 o 
   2  12  12      482.01      457.00     65.47 o 
  -7  13  12      108.24      222.35     78.80 o 
  -5  13  12      395.47      417.11    131.96 o 
  -3  13  12       73.17       61.26     45.12 o 
  -1  13  12      183.90      157.65     56.41 o 
 -15   1  13      790.20      812.11     88.60 o 
 -13   1  13      460.95      654.25     83.23 o 
 -11   1  13      834.99      817.05     69.64 o 
  -9   1  13       71.83       93.95     47.66 o 
  -7   1  13     1498.56     1507.28     75.75 o 
  -5   1  13      199.47      213.56     36.76 o 
  -3   1  13      389.53      370.25     48.94 o 
  -1   1  13     2609.79     2716.97     60.19 o 
 -14   2  13       40.98       66.92    123.50 o 
 -12   2  13      608.10      516.25     47.50 o 
 -10   2  13     1055.50     1099.38     51.26 o 
  -8   2  13      107.31      149.60     47.88 o 
  -6   2  13      403.87      442.51     41.78 o 
  -4   2  13     1658.66     1698.45     90.99 o 
  -2   2  13      965.03      970.56     46.57 o 
   0   2  13      179.71      158.53     73.99 o 
 -15   3  13      350.78      215.49     43.60 o 
 -13   3  13      718.95      718.74     49.89 o 
 -11   3  13      559.79      637.50     34.95 o 
  -9   3  13      397.84      429.89     45.83 o 
  -7   3  13     1429.80     1609.76     46.40 o 
  -5   3  13     2143.44     2252.34    105.42 o 
  -3   3  13     1717.23     1761.81     69.92 o 
  -1   3  13      798.70      802.43     64.59 o 
   1   3  13     1044.02     1038.38    123.73 o 
   3   3  13      823.80      770.77     92.18 o 
   5   3  13     3131.04     3113.25    106.85 o 
 -14   4  13       31.87      -80.47     80.47 o 
 -12   4  13      481.31      554.56     42.07 o 
 -10   4  13      347.07      319.36     39.08 o 
  -8   4  13      829.83      839.03     37.68 o 
  -6   4  13      101.97      138.84     38.57 o 
  -4   4  13       29.19      -26.90     33.97 o 
  -2   4  13       61.39       67.86     48.06 o 
   0   4  13     2056.49     1911.77     92.66 o 
   2   4  13     1107.51     1084.04     77.42 o 
   4   4  13      158.00      107.96     67.28 o 
   6   4  13       35.38       47.44     67.89 o 
 -15   5  13      200.47      145.74     58.60 o 
 -13   5  13      984.58      894.13     71.91 o 
 -11   5  13     1550.86     1613.66     45.21 o 
  -9   5  13     4149.22     4431.24    264.58 o 
  -7   5  13       37.68       33.29     33.24 o 
  -5   5  13     2241.92     2409.46     50.23 o 
  -3   5  13     2019.29     2110.19     56.92 o 
  -1   5  13     1388.57     1357.28     59.16 o 
   1   5  13     1269.42     1153.68    114.68 o 
   3   5  13      251.73      202.20     66.68 o 
   5   5  13      876.40      808.09     89.20 o 
   7   5  13      409.65      374.42     64.89 o 
 -14   6  13      184.75       78.00     47.90 o 
 -12   6  13      248.70      211.27     41.71 o 
 -10   6  13       89.98       87.25     32.76 o 
  -8   6  13       98.44      109.06     37.77 o 
  -6   6  13       51.69       49.31     46.54 o 
  -4   6  13       80.37       29.26     38.34 o 
  -2   6  13      577.55      515.99     51.29 o 
   0   6  13      485.64      507.35     67.92 o 
   2   6  13        1.34       17.31     63.51 o 
   4   6  13      170.48      147.96     82.38 o 
   6   6  13      153.38      140.23     98.81 o 
 -13   7  13      472.91      374.52    117.89 o 
 -11   7  13     1193.81     1082.37     52.13 o 
  -9   7  13     2133.44     2129.43     54.30 o 
  -7   7  13     1567.64     1556.85     44.60 o 
  -5   7  13     1284.59     1396.34     44.75 o 
  -3   7  13     1951.88     2027.25     78.25 o 
  -1   7  13     1581.95     1637.58     75.06 o 
   1   7  13      664.67      679.08     69.35 o 
   3   7  13       87.88       31.69     80.22 o 
   5   7  13      138.20      113.22     80.44 o 
 -12   8  13      112.05       36.05     41.90 o 
 -10   8  13       42.65       15.45     41.24 o 
  -8   8  13      547.29      489.27     41.87 o 
  -6   8  13      104.54       76.69     53.21 o 
  -4   8  13       94.87       98.56     46.08 o 
  -2   8  13      402.26      427.06     66.13 o 
   0   8  13       34.38       14.49     64.30 o 
   2   8  13      248.79      246.89    112.45 o 
   4   8  13       27.73      118.53     79.19 o 
 -11   9  13      495.87      436.02     50.18 o 
  -9   9  13     1763.83     1818.01     53.99 o 
  -7   9  13     3180.51     3366.20    110.37 o 
  -5   9  13      858.86      665.98     69.75 o 
  -3   9  13      560.66      531.75     49.92 o 
  -1   9  13      490.03      467.51     48.65 o 
   1   9  13      412.70      434.32     82.30 o 
   3   9  13      818.37      610.57     87.14 o 
 -10  10  13      146.91       99.52     83.97 o 
  -8  10  13       12.69        6.32     55.46 o 
  -6  10  13       90.26      100.22     57.17 o 
  -4  10  13      230.91       92.98     73.41 o 
  -2  10  13      692.20      700.01     61.92 o 
   0  10  13      210.79      125.35     58.75 o 
   2  10  13      177.84      145.65    105.95 o 
  -9  11  13      147.38       91.93     80.00 o 
  -7  11  13      586.08      705.23     82.97 o 
  -5  11  13      712.46      703.28     82.29 o 
  -3  11  13     1014.80      905.30     61.18 o 
  -1  11  13      405.48      444.61     82.16 o 
   1  11  13      424.43      374.51     83.35 o 
  -8  12  13       19.15       18.80     78.71 o 
  -6  12  13      321.88      260.29     57.84 o 
  -4  12  13      251.51      144.65     57.97 o 
  -2  12  13       11.15       38.42     78.41 o 
   0  12  13       33.12      142.33     77.59 o 
  -8   0  14     1472.65     1642.94     75.15 o 
  -6   0  14     2917.10     2880.42     83.72 o 
  -4   0  14     4767.85     4519.79     96.89 o 
  -2   0  14     2325.78     2286.98     85.76 o 
   0   0  14     2272.64     2511.76     84.39 o 
 -15   1  14      141.69      174.14     84.86 o 
 -13   1  14       49.11       30.94     59.03 o 
 -11   1  14      588.42      576.91     48.06 o 
  -9   1  14       74.72       76.58     76.84 o 
  -7   1  14      860.20      818.42     50.91 o 
  -5   1  14     1269.75     1237.29     80.00 o 
  -3   1  14      190.41      225.10     50.11 o 
  -1   1  14      709.63      780.91     44.80 o 
 -14   2  14      427.94      433.68     43.06 o 
 -12   2  14      741.66      737.62    104.22 o 
 -10   2  14      776.45      826.03    105.81 o 
  -8   2  14     1019.31     1060.18     43.68 o 
  -6   2  14     3306.82     3488.50     56.49 o 
  -4   2  14     2138.17     2153.92     57.51 o 
  -2   2  14     2270.59     2124.97     52.80 o 
   0   2  14     2183.16     2057.58     98.56 o 
 -15   3  14      159.25       47.69     49.07 o 
 -13   3  14       95.95       50.68     62.03 o 
 -11   3  14       21.41      -46.97     46.97 o 
  -9   3  14      329.23      352.08     38.58 o 
  -7   3  14      441.09      530.09     40.75 o 
  -5   3  14      370.98      348.14     49.27 o 
  -3   3  14      103.90      126.29     47.39 o 
  -1   3  14      356.75      335.07     58.47 o 
   1   3  14       36.91       27.27     78.21 o 
   3   3  14       69.63       82.16     74.53 o 
 -14   4  14      451.83      439.61    146.51 o 
 -12   4  14      803.85      838.01     44.31 o 
 -10   4  14     2801.35     2979.85    116.63 o 
  -8   4  14      930.41      920.27     49.77 o 
  -6   4  14      905.46      987.27     43.39 o 
  -4   4  14     1611.98     1622.24     90.73 o 
  -2   4  14     1576.70     1673.60    108.69 o 
   0   4  14     1951.39     1926.75    102.76 o 
   2   4  14      284.11      342.46     80.88 o 
   4   4  14     1808.31     1933.43     85.67 o 
   6   4  14      772.42      752.97     97.03 o 
 -13   5  14       18.15       93.17     49.66 o 
 -11   5  14      355.90      300.86     41.24 o 
  -9   5  14       32.65       26.11     37.87 o 
  -7   5  14      493.21      438.59     40.58 o 
  -5   5  14      115.90      153.66     47.04 o 
  -3   5  14      154.32      119.94     48.35 o 
  -1   5  14      495.39      526.12     68.23 o 
   1   5  14      128.05      124.69    126.01 o 
   3   5  14       97.30      129.84     79.72 o 
   5   5  14      141.42       99.65     81.53 o 
 -14   6  14      570.38      484.98     46.25 o 
 -12   6  14      563.72      535.83     49.71 o 
 -10   6  14     1096.94     1095.06     85.46 o 
  -8   6  14     1784.87     1846.08     46.40 o 
  -6   6  14      502.29      480.16     63.21 o 
  -4   6  14     2075.53     2120.73     48.47 o 
  -2   6  14     1634.71     1629.44     61.03 o 
   0   6  14      982.54      962.69     82.73 o 
   2   6  14      230.01      238.65     65.62 o 
   4   6  14      201.95      223.59     82.80 o 
 -13   7  14       40.91        8.62     41.13 o 
 -11   7  14       82.55      135.15     57.36 o 
  -9   7  14       13.76       10.49     60.16 o 
  -7   7  14      253.87      241.63     38.13 o 
  -5   7  14      325.72      305.85     47.52 o 
  -3   7  14      133.50       89.49     64.21 o 
  -1   7  14       84.49      219.89     65.26 o 
   1   7  14       77.00       36.90    129.70 o 
   3   7  14       78.98       61.65     57.88 o 
   5   7  14      124.28      105.06     80.26 o 
 -12   8  14      632.91      656.10    114.12 o 
 -10   8  14      893.00      965.59     51.26 o 
  -8   8  14     2406.93     2446.31     55.46 o 
  -6   8  14      986.50     1046.35     55.36 o 
  -4   8  14      326.27      270.22     46.35 o 
  -2   8  14      492.55      479.60     50.45 o 
   0   8  14      527.46      580.81     83.75 o 
   2   8  14     1115.92     1038.98     89.01 o 
   4   8  14      168.61      171.05     57.41 o 
 -11   9  14       59.47       81.55     46.68 o 
  -9   9  14       20.99       -5.70     40.42 o 
  -7   9  14      504.72      580.81     49.74 o 
  -5   9  14       57.86       29.69     79.16 o 
  -3   9  14       77.08       58.97     56.38 o 
  -1   9  14      193.96      160.69     80.65 o 
   1   9  14       77.58       50.33     79.61 o 
   3   9  14      288.27      135.21     81.08 o 
 -10  10  14      314.84      167.07     93.84 o 
  -8  10  14      749.91      783.02     82.67 o 
  -6  10  14     1046.91     1099.04     62.34 o 
  -4  10  14      286.87      232.55     60.12 o 
  -2  10  14      824.02      938.70     84.49 o 
   0  10  14      377.16      265.81     85.01 o 
   2  10  14      851.87      790.24    181.47 o 
  -9  11  14       35.57      -22.92     55.56 o 
  -7  11  14       73.01      186.79     77.26 o 
  -5  11  14        4.74      -55.49     55.49 o 
  -3  11  14      340.11      433.51     80.03 o 
  -1  11  14       42.04       74.33     79.47 o 
  -4  12  14     1078.66      724.93     63.84 o 
 -15   1  15      416.43      274.33     62.93 o 
 -13   1  15      779.17      876.58     87.17 o 
 -11   1  15     1312.56     1378.73     43.30 o 
  -9   1  15     1592.31     1586.93     73.55 o 
  -7   1  15     5554.57     5403.77     66.91 o 
  -5   1  15     1866.95     1834.65     54.90 o 
  -3   1  15     2968.49     2973.44     56.64 o 
  -1   1  15     1546.55     1627.40     59.14 o 
 -14   2  15       43.98      116.09     57.81 o 
 -12   2  15        9.09        9.56     67.25 o 
 -10   2  15       82.00       72.95     61.33 o 
  -8   2  15      557.41      535.08     76.82 o 
  -6   2  15       61.85       76.42     46.90 o 
  -4   2  15      147.23      154.01     38.53 o 
  -2   2  15      528.07      548.15     66.89 o 
   0   2  15      297.13      318.87     83.84 o 
 -13   3  15     1617.29     1569.33     55.21 o 
 -11   3  15      785.88      902.26     71.29 o 
  -9   3  15     2129.44     2235.50    166.86 o 
  -7   3  15      600.11      620.73     59.79 o 
  -5   3  15     2533.92     2525.65     94.73 o 
  -3   3  15     3231.97     3054.30     78.77 o 
  -1   3  15     1712.92     1686.22     76.55 o 
   1   3  15     1430.05     1407.62    101.25 o 
 -14   4  15      212.81       76.61     70.23 o 
 -12   4  15       28.51       96.08     40.47 o 
 -10   4  15       25.65      -39.93     43.21 o 
  -8   4  15       17.87      -24.13     45.94 o 
  -6   4  15        7.25       46.44     45.79 o 
  -4   4  15      127.01      110.83     46.26 o 
  -2   4  15        3.54       30.33     53.82 o 
   0   4  15      199.89      233.60     94.47 o 
   2   4  15      107.09      101.41     97.81 o 
 -13   5  15      761.68      652.72    179.06 o 
 -11   5  15     1192.74     1165.15     61.66 o 
  -9   5  15     1667.07     1678.66    106.77 o 
  -7   5  15      517.55      543.86     40.40 o 
  -5   5  15     3048.00     3077.22     93.46 o 
  -3   5  15      379.00      393.67     35.60 o 
  -1   5  15      699.35      628.83     76.13 o 
   1   5  15     1145.25     1069.87     77.51 o 
   3   5  15      640.04      658.44     89.63 o 
   5   5  15     1040.03     1000.29     79.61 o 
 -12   6  15       32.92       21.72     47.38 o 
 -10   6  15      466.70      406.17     42.48 o 
  -8   6  15       76.31      114.64     40.47 o 
  -6   6  15       14.88       13.15    103.04 o 
  -4   6  15      104.19       65.14     37.38 o 
  -2   6  15       67.88       25.30     45.16 o 
   0   6  15      105.21       70.47    101.04 o 
   2   6  15      250.06      164.08     82.02 o 
   4   6  15       14.11       37.54     78.88 o 
 -11   7  15     1166.91     1177.10     62.68 o 
  -9   7  15     1096.53     1258.85    152.78 o 
  -7   7  15     1036.86     1134.11    232.76 o 
  -5   7  15      264.92      315.51     41.38 o 
  -3   7  15      577.94      623.46     50.63 o 
  -1   7  15     1469.58     1688.28     90.88 o 
   1   7  15      312.47        2.28     59.48 o 
   3   7  15      315.21      220.04     60.70 o 
 -10   8  15      149.13      147.36     58.15 o 
  -8   8  15      421.67      423.57    107.81 o 
  -6   8  15       92.36      126.01     39.91 o 
  -4   8  15       17.86      -18.56     79.05 o 
  -2   8  15        3.56       89.45     78.91 o 
   0   8  15       43.05      131.32     78.31 o 
   2   8  15       79.97       -5.13     81.41 o 
  -9   9  15      785.94      758.25     45.34 o 
  -7   9  15     1149.05     1330.96     84.72 o 
  -5   9  15       96.71       64.99     57.78 o 
  -3   9  15      444.78      510.96     58.64 o 
  -1   9  15      551.47      525.72     61.79 o 
   1   9  15      872.65      805.81     99.04 o 
  -8  10  15       61.69       -2.35     79.84 o 
  -6  10  15      124.38       66.83     57.51 o 
  -4  10  15       43.28       80.42     55.63 o 
  -2  10  15      145.76       77.99     82.65 o 
   0  10  15       46.89       37.85     57.33 o 
  -5  11  15     1036.33      869.03     65.84 o 
  -3  11  15      635.43      593.24     61.73 o 
 -14   0  16      598.42      510.19     86.10 o 
 -12   0  16     2171.62     2116.30     72.02 o 
 -10   0  16      463.17      462.88     61.17 o 
  -8   0  16     2220.48     2118.98     77.09 o 
  -6   0  16      976.35     1022.15     72.30 o 
  -4   0  16      701.86      748.95     69.80 o 
  -2   0  16      621.90      565.37     62.22 o 
 -13   1  16       25.50      -14.48     59.47 o 
 -11   1  16      248.59      265.60     60.15 o 
  -9   1  16       22.29       18.53     58.14 o 
  -7   1  16      562.12      510.47     40.46 o 
  -5   1  16      193.57      189.17     42.35 o 
  -3   1  16      109.52      135.85     43.66 o 
  -1   1  16       92.39       96.06     35.20 o 
 -14   2  16      767.90      682.42     86.17 o 
 -12   2  16     1233.65     1137.79    108.83 o 
 -10   2  16      616.15      579.82     75.70 o 
  -8   2  16      550.82      545.88     45.95 o 
  -6   2  16     2664.18     2598.41     87.85 o 
  -4   2  16     1239.17     1243.20     51.28 o 
  -2   2  16     1230.25     1333.89     78.64 o 
 -13   3  16        1.40      -58.44     58.44 o 
 -11   3  16      469.22      473.50     91.96 o 
  -9   3  16       61.62      100.69     42.86 o 
  -7   3  16      464.82      453.12     72.83 o 
  -5   3  16       48.53       36.88     46.40 o 
  -3   3  16      100.89      105.17     42.16 o 
  -1   3  16      121.27      134.89     89.11 o 
 -12   4  16      834.55      658.49    124.26 o 
 -10   4  16     1502.25     1521.72     63.70 o 
  -8   4  16     1110.86     1236.15     48.14 o 
  -6   4  16      761.29      712.53     49.43 o 
  -4   4  16     1054.15     1098.67     52.28 o 
  -2   4  16      708.67      776.24     77.15 o 
   0   4  16      726.75      782.50    126.13 o 
   2   4  16      519.24      614.40    114.76 o 
 -13   5  16      117.28      118.01     72.52 o 
 -11   5  16       12.14       27.54     40.88 o 
  -9   5  16        2.50       32.27     40.60 o 
  -7   5  16       17.77        0.28     50.25 o 
  -5   5  16      200.90      149.79     51.20 o 
  -3   5  16        8.33       19.62     44.68 o 
  -1   5  16       88.57      133.89     91.82 o 
   1   5  16       50.80       69.03     95.55 o 
   3   5  16       67.92       60.36     97.25 o 
 -12   6  16      372.22      336.11    121.77 o 
 -10   6  16     1494.53     1607.82    274.26 o 
  -8   6  16     1423.00     1474.99     56.28 o 
  -6   6  16      200.91      195.72     45.67 o 
  -4   6  16     1072.91     1221.69     80.25 o 
  -2   6  16      770.72      841.00     85.47 o 
   0   6  16      570.15      579.65    123.28 o 
   2   6  16      341.38      271.71     99.87 o 
 -11   7  16       22.95      -16.04     46.09 o 
  -9   7  16       15.81       -0.83     57.72 o 
  -7   7  16      686.18      718.14     50.24 o 
  -5   7  16       12.29       49.61     56.54 o 
  -3   7  16        0.85       54.20     79.66 o 
  -1   7  16       40.05        4.18     84.43 o 
   1   7  16      105.75       48.97     81.45 o 
 -10   8  16      692.59      700.38    152.67 o 
  -8   8  16      871.88      719.78     67.44 o 
  -6   8  16      543.13      614.06     83.44 o 
  -4   8  16      257.19      173.17     81.24 o 
  -2   8  16      660.34      752.51     83.50 o 
   0   8  16      699.11      637.28    115.04 o 
  -9   9  16       41.38       50.37     56.71 o 
  -7   9  16      248.70      133.87     80.59 o 
  -5   9  16      107.49      107.84     56.18 o 
  -3   9  16       81.23       20.20     56.99 o 
  -1   9  16       90.65      132.59     79.13 o 
  -4  10  16      243.83      177.31     79.60 o 
 -13   1  17      232.54      205.58     54.87 o 
 -11   1  17      990.12      940.91     80.99 o 
  -9   1  17      472.57      437.97     49.16 o 
  -7   1  17     1176.75     1276.59     62.79 o 
  -5   1  17     1030.69     1108.34     63.34 o 
  -3   1  17      957.79      999.99     60.33 o 
  -1   1  17      549.92      664.69     95.33 o 
 -12   2  17       73.95       63.24     61.67 o 
 -10   2  17      102.57      124.13     57.71 o 
  -8   2  17      670.22      678.70     53.98 o 
  -6   2  17       71.50       40.18     47.69 o 
  -4   2  17       98.52       80.40     54.49 o 
  -2   2  17      336.33      328.61     53.96 o 
 -13   3  17      723.55      420.39     62.70 o 
 -11   3  17      406.16      325.51     61.36 o 
  -9   3  17      743.48      800.24     43.91 o 
  -7   3  17      313.81      340.38     60.57 o 
  -5   3  17     1366.69     1341.11     54.75 o 
  -3   3  17      537.78      519.24     61.29 o 
  -1   3  17      259.14      334.40     97.13 o 
 -12   4  17       90.75       31.62     47.75 o 
 -10   4  17       41.22      -11.71     47.45 o 
  -8   4  17       23.09        0.82     40.24 o 
  -6   4  17      127.30      127.26     57.44 o 
  -4   4  17      104.46      155.14     54.35 o 
  -2   4  17       18.49       35.94     88.44 o 
   0   4  17       32.42       53.35     96.98 o 
 -11   5  17      458.17      508.70     58.39 o 
  -9   5  17      480.00      434.71     58.81 o 
  -7   5  17      406.35      462.26     48.86 o 
  -5   5  17      296.40      288.38    111.28 o 
  -3   5  17      201.43      114.64     71.88 o 
  -1   5  17      664.49      625.00    121.13 o 
   1   5  17      574.59      494.10    104.01 o 
 -10   6  17      153.05      128.82     58.08 o 
  -8   6  17      231.56      230.31     60.67 o 
  -6   6  17       42.20       73.45     57.45 o 
  -4   6  17      183.80      158.31     57.01 o 
  -2   6  17       56.35       -9.32     86.92 o 
   0   6  17       84.93      106.51    186.32 o 
  -9   7  17      510.25      470.90     49.91 o 
  -7   7  17      687.84      478.68     51.63 o 
  -5   7  17      113.08      111.14     56.73 o 
  -3   7  17      303.24      230.28     80.91 o 
  -1   7  17      298.08      237.14     94.99 o 
  -8   8  17      117.05       28.96     58.03 o 
  -6   8  17      127.65       86.69     57.10 o 
  -4   8  17        1.32      -18.63     55.62 o 
  -2   8  17       37.88       84.70     78.85 o 
 -12   0  18      945.69      601.68     64.94 o 
 -10   0  18     1530.59     1370.34     90.12 o 
  -8   0  18      940.01      887.46     63.76 o 
  -6   0  18      804.42      735.89     88.51 o 
  -4   0  18      311.39      283.64     74.93 o 
  -2   0  18      302.74      276.28     92.34 o 
 -11   1  18       49.17      -52.03     66.31 o 
  -9   1  18      105.67       54.55     57.42 o 
  -7   1  18       26.32      -36.72     58.62 o 
  -5   1  18      231.26      236.41     58.97 o 
  -3   1  18      176.05      188.78     57.70 o 
 -12   2  18      634.12      363.58     86.59 o 
 -10   2  18      548.74      468.18     43.60 o 
  -8   2  18      690.59      639.26     62.75 o 
  -6   2  18      818.64      780.92     54.08 o 
  -4   2  18      719.97      697.39     58.08 o 
  -2   2  18      237.89      197.58     76.07 o 
 -11   3  18       70.89        1.84     47.57 o 
  -9   3  18      102.25       56.94     76.35 o 
  -7   3  18       52.09       29.65     57.72 o 
  -5   3  18      437.90      367.86     57.50 o 
  -3   3  18       56.95       80.58     53.11 o 
  -1   3  18       34.18       38.32    100.95 o 
 -10   4  18      277.37      211.66     96.16 o 
  -8   4  18      235.33      290.40     48.93 o 
  -6   4  18      271.20      241.79     59.40 o 
  -4   4  18      996.07      896.08    127.09 o 
  -2   4  18      611.81      609.99     96.39 o 
  -9   5  18       77.31       71.11     54.36 o 
  -7   5  18       88.97       70.03     41.54 o 
  -5   5  18      115.23      105.48     56.37 o 
  -3   5  18       85.17       34.65     73.18 o 
  -1   5  18      165.04      109.56    117.92 o 
  -8   6  18      589.62      501.59     44.59 o 
  -6   6  18      240.61      232.87     58.49 o 
  -4   6  18      255.05      -40.28     72.43 o 
  -2   6  18      320.16      199.08     94.15 o 
  -7   7  18      269.36      248.24     41.21 o 
  -5   7  18      181.90      205.72     78.91 o 
  -9   1  19      476.53      339.65    148.45 o 
  -7   1  19      190.11      196.20     69.94 o 
  -5   1  19      259.48      214.65     57.43 o 
  -3   1  19      398.37      322.86     55.67 o 
 -10   2  19      644.41      398.14     71.27 o 
  -8   2  19       12.33       27.99     46.65 o 
  -6   2  19       67.96       97.34     57.15 o 
  -4   2  19       38.08       41.17     52.98 o 
  -2   2  19       64.34       72.09     75.18 o 
  -9   3  19      445.67      389.91    137.64 o 
  -7   3  19      874.09      654.94     71.02 o 
  -5   3  19     1237.60     1037.69     91.52 o 
  -3   3  19      407.51      307.38     79.80 o 
  -8   4  19       47.22       21.54     47.40 o 
  -6   4  19       15.72       46.50     57.70 o 
  -4   4  19       44.98       18.70     90.21 o 
  -7   5  19     1016.50      674.33    154.65 o 
  -5   5  19      338.56       45.80     65.23 o 
                                                 
